# Supplementary material for: Integration of in situ hybridization and scRNA-seq data provides a 2D topographical map of the developing retina across species
Source: bioRxiv. 2026 Jan 4:2026.01.04.697548. Preprint. [Version 1] doi: 10.64898/2026.01.04.697548 (PMC12776276; doi:10.64898/2026.01.04.697548)
Supplement: Supplement 1 — Supplementary Table 1 & 2. Differentially expressed genes across spatial regions of chicken retina (Supplementary Table 1) and human (Supplementary Table 2). This table lists genes that are enriched or de-enriched within spatial domains identified in (Supplementary Table 1) Figure 6 and (Supplementary Table 2) Figure S23. Differential expression was calculated using pseudobulked transcriptomes derived from region-specific selections in the 2D topographic maps. For each region, the table reports the gene name, average expression, log2 fold-change between in-group and out-group cells, adjusted p-value, and significance. Region-specific markers used for defining the domains include (Dorsal) Aldh1a1, (DV-central) Bmp2, (HAA) Cyp26c1, (Nasal) FoxG1, (NT-central) Cyp1b1, (Temporal) FoxD1, and (Ventral) Vax1. [file media-1.xls]

## Sheet: Supplementary Table 1
gene	area	meanExp	pval	adj_pval	f_statistic	df1	df2	lfc
CYP2AC7	Ventral	7.9704e-05	0.00192401	0.0399392	10.2357	1	86.7936	10
LOC100859586	Ventral	0.000180615	6.18393e-05	0.00218474	17.7343	1	86.7936	10
LOC769486	Ventral	0.000140711	0.000358663	0.0097842	13.8022	1	86.7936	10
LOC107049156	Ventral	7.33463e-05	0.00229474	0.0465347	9.87295	1	86.7936	10
LOC425362	Ventral	0.000401081	2.66396e-05	0.00105605	19.6878	1	86.7936	5.94162
LOC107055104	Ventral	0.000304806	9.68546e-05	0.00322024	16.7118	1	86.7936	5.68217
LOC100859756	Ventral	0.000186512	0.00247512	0.0493068	9.7179	1	86.7936	5.35958
ALDH1A3	Ventral	0.196489	4.46736e-24	7.06022e-21	197.453	1	86.7936	5.08234
LOC408038	Ventral	0.000334347	2.77452e-05	0.00109257	19.5925	1	86.7936	5.06493
LOC100859722	Ventral	0.00351193	1.97929e-10	2.95102e-08	51.9456	1	86.7936	5.00181
VAX1	Ventral	0.253031	1.57812e-27	3.74109e-24	254.318	1	86.7936	4.61633
LOC100857270	Ventral	0.0228783	1.0048e-12	2.20554e-10	69.611	1	86.7936	4.59586
LOC107053730	Ventral	0.246446	1.93694e-18	1.27548e-15	124.36	1	86.7936	4.56614
POSTN	Ventral	0.0149411	4.76369e-17	2.35267e-14	109.457	1	86.7936	4.54031
LOC100857297	Ventral	0.0602642	1.74749e-13	4.7075e-11	75.9591	1	86.7936	4.29754
LOC100857367	Ventral	0.0273599	8.38599e-18	4.65284e-15	117.403	1	86.7936	4.28662
LOC101750668	Ventral	0.000551979	0.000263395	0.00753201	14.4783	1	86.7936	4.251
LOC112530626	Ventral	0.000978754	4.94948e-06	0.000243934	23.7263	1	86.7936	4.11027
EDMTF4	Ventral	0.000602875	3.47203e-05	0.00132969	19.0684	1	86.7936	4.07906
AvBD13	Ventral	0.000275437	0.00172325	0.0366051	10.4636	1	86.7936	4.07864
SMOC1	Ventral	0.706061	5.15923e-17	2.49602e-14	109.1	1	86.7936	4.03696
LOC101751554	Ventral	0.00100672	0.000104445	0.00344365	16.5411	1	86.7936	4.02995
EPHA8	Temporal	0.00669918	2.76669e-12	5.96248e-09	65.2572	1	90.2548	3.6489
LOC107053416	Dorsal	0.000467864	0.00111372	0.033762	11.3288	1	92.2653	3.62424
ALDH1A1	Dorsal	0.589474	6.62983e-27	3.14333e-23	231.767	1	92.2653	3.53179
TBX5	Dorsal	0.24193	1.8832e-23	5.5804e-20	180.686	1	92.2653	3.43881
BMPR1B	Ventral	0.614806	2.48987e-20	2.1861e-17	146.478	1	86.7936	3.38154
GATA3	Dorsal	0.00435523	6.57927e-13	2.64353e-10	69.7255	1	92.2653	3.31372
LOC101750074	Ventral	0.00937076	2.04209e-20	1.86192e-17	147.539	1	86.7936	3.24517
LOC112532120	Dorsal	0.00122501	0.000132699	0.00599195	15.9139	1	92.2653	3.22284
EFNB2	Dorsal	0.470992	4.62138e-23	1.21727e-19	175.454	1	92.2653	3.16762
LOC101748814	Ventral	0.0302598	8.52765e-19	5.7759e-16	128.358	1	86.7936	3.15319
MGLL	Ventral	0.0703085	2.0594e-13	5.42447e-11	75.3519	1	86.7936	3.06662
FOXD1	Temporal	0.295291	3.32241e-34	7.87612e-30	382.317	1	90.2548	3.00485
KBTBD12	Ventral	0.000783583	0.000627291	0.0157862	12.5939	1	86.7936	2.9255
LOC107051956	Temporal	0.001351	2.48771e-06	0.00218421	25.2922	1	90.2548	2.86597
CYP26C1	HAA	0.00737403	2.37656e-15	1.40847e-11	91.2122	1	90.3352	2.82589
ZNF366	Ventral	0.00125473	6.15293e-06	0.000292307	23.194	1	86.7936	2.74905
KCNG1	Dorsal	0.000911198	6.63598e-05	0.00328418	17.4677	1	92.2653	2.74896
IBSP	Ventral	0.000557888	0.000902759	0.0215688	11.8184	1	86.7936	2.74183
LOC112530584	Dorsal	0.0360674	6.26032e-19	7.8109e-16	125.854	1	92.2653	2.71325
IL9	Ventral	0.00123025	0.000863886	0.020749	11.9117	1	86.7936	2.70846
LYPD6	Dorsal	0.28362	6.55179e-25	2.58861e-21	201.189	1	92.2653	2.67428
BARX1	Ventral	0.00534577	2.04684e-13	5.42447e-11	75.3745	1	86.7936	2.62314
TTPA	Ventral	0.003632	3.28935e-12	6.62101e-10	65.4527	1	86.7936	2.62226
FOXG1	Nasal	0.095502	5.85383e-26	4.6257e-22	224.67	1	88.036	2.61262
PLXDC2	Ventral	0.0792416	2.41774e-13	6.22576e-11	74.7612	1	86.7936	2.60623
LOC101750669	Temporal	0.115951	2.82271e-32	3.34576e-28	338.129	1	90.2548	2.59577
HELT	Ventral	0.0213078	2.07071e-10	3.06801e-08	51.804	1	86.7936	2.55719
TMEM154	Ventral	0.00110579	7.6091e-06	0.000354384	22.6774	1	86.7936	2.53516
LYPD6B	Dorsal	0.0132408	2.69801e-15	1.93815e-12	89.9639	1	92.2653	2.52917
EYA2	Ventral	0.0503695	5.58364e-18	3.22843e-15	119.31	1	86.7936	2.47976
DPF1	Ventral	0.00191193	2.81883e-06	0.000152905	25.117	1	86.7936	2.46618
CCNA1	Ventral	0.00303611	2.13989e-08	1.98426e-06	38.0313	1	86.7936	2.46184
LOC107054671	Dorsal	0.0458829	3.74935e-21	8.8882e-18	151.257	1	92.2653	2.46184
LOC769444	Ventral	0.00344706	1.2514e-10	1.97771e-08	53.3931	1	86.7936	2.4274
CDH13	Ventral	0.00646064	3.40317e-09	3.76697e-07	43.3091	1	86.7936	2.39502
LOC423301	Nasal	0.0271398	1.62849e-21	7.72102e-18	160.096	1	88.036	2.38142
OPN4	Dorsal	0.00547899	7.63165e-09	1.18246e-06	40.4509	1	92.2653	2.35639
LOC107051866	Dorsal	0.00187068	4.69972e-07	4.62288e-05	29.3959	1	92.2653	2.3531
CD109	Ventral	0.19471	1.56212e-13	4.25652e-11	76.3749	1	86.7936	2.30622
EPHA3	Temporal	0.577149	5.2381e-25	2.48349e-21	205.792	1	90.2548	2.28399
FLRT3	Ventral	0.066814	4.68863e-16	1.88387e-13	99.4731	1	86.7936	2.27632
LOC100858860	Ventral	0.00241973	0.000108432	0.00355531	16.4565	1	86.7936	2.27063
LOC426155	Temporal	0.123938	7.99669e-27	4.73924e-23	234.406	1	90.2548	2.26974
AKR1D1	HAA	0.00679593	1.67637e-07	0.000248376	32.1754	1	90.3352	2.2474
MTNR1A	Ventral	0.0046546	3.35846e-08	2.99307e-06	36.7728	1	86.7936	2.24224
LOC112530551	Ventral	0.123472	2.49619e-15	9.10381e-13	92.5006	1	86.7936	2.20728
RXFP3	Ventral	0.000736645	0.000399509	0.0107135	13.5675	1	86.7936	2.19169
UNC5B	Dorsal	0.321038	2.93093e-19	4.34254e-16	129.445	1	92.2653	2.1878
HYAL6	Ventral	0.00125892	0.000300177	0.00841135	14.1913	1	86.7936	2.17862
BCL2L14	Dorsal	0.00716448	1.45597e-07	1.65145e-05	32.4336	1	92.2653	2.17262
LOC112532885	Ventral	0.00707769	8.59776e-14	2.57998e-11	78.6079	1	86.7936	2.1527
MMP2	Ventral	0.0106923	1.65999e-09	1.92901e-07	45.4339	1	86.7936	2.15243
RDH10	Ventral	0.324246	2.03208e-19	1.50539e-16	135.535	1	86.7936	2.15131
TBX3	Dorsal	0.711626	4.11964e-30	3.25534e-26	287.782	1	92.2653	2.1358
KCNT1	Ventral	0.000999335	0.000515294	0.0133796	13.0166	1	86.7936	2.12489
IRX3	Ventral	0.14848	6.40797e-19	4.46787e-16	129.769	1	86.7936	2.12447
OFCC1	Ventral	0.000924966	0.00198316	0.0409162	10.1732	1	86.7936	2.11685
LOC107052893	Ventral	0.21977	1.81223e-16	7.81105e-14	103.559	1	86.7936	2.10997
MLC1	Ventral	0.0131675	2.40154e-05	0.000974842	19.9315	1	86.7936	2.10753
LOC107054674	Dorsal	0.00600048	0.000113589	0.00522676	16.26	1	92.2653	2.10618
LOC107049884	Ventral	0.00635612	3.405e-06	0.000178978	24.6481	1	86.7936	2.10211
HHEX	DVcentral	0.0076942	4.72971e-11	1.86871e-07	55.3351	1	93.9515	2.10192
LOC107054633	Ventral	0.00384902	4.68703e-08	3.98246e-06	35.8509	1	86.7936	2.09731
SYT15	Ventral	0.00972352	3.23449e-11	5.59685e-09	57.7569	1	86.7936	2.07741
LOC107053254	Ventral	0.00545038	2.70167e-08	2.4633e-06	37.3787	1	86.7936	2.06264
CITED4	Ventral	0.011876	2.46409e-10	3.54023e-08	51.2595	1	86.7936	2.05285
SHISA2	Ventral	0.497427	2.24123e-23	3.12532e-20	187.134	1	86.7936	2.04578
LOC101751097	Ventral	0.0669906	5.36845e-13	1.27103e-10	71.8561	1	86.7936	2.04252
LGALS1	Ventral	0.00123422	0.00218693	0.044539	9.97178	1	86.7936	2.04072
CHRDL1	Ventral	1.14411	3.89505e-30	1.31909e-26	304.745	1	86.7936	2.03281
LOC107052892	Ventral	0.0385839	2.5904e-09	2.95231e-07	44.1125	1	86.7936	2.02048
TMEM132B	Ventral	0.1085	2.61786e-12	5.44377e-10	66.2444	1	86.7936	2.01963
SPERT	Dorsal	0.0186678	1.27252e-16	1.04022e-13	102.309	1	92.2653	2.00863
EXPH5	Ventral	0.00494392	1.17392e-09	1.4055e-07	46.4724	1	86.7936	2.00349
CAPN6	Ventral	0.0469209	1.40443e-15	5.20208e-13	94.8682	1	86.7936	1.99724
CYP26C1	DVcentral	0.00737403	2.34316e-08	5.04972e-05	37.2126	1	93.9515	1.99569
ADPRHL1	Ventral	0.0037077	5.5917e-06	0.000271077	23.4276	1	86.7936	1.99566
SLC4A11	Ventral	0.0131961	4.44786e-05	0.00164752	18.4933	1	86.7936	1.99142
EPHB3	Ventral	0.332966	6.45363e-24	9.56186e-21	195.066	1	86.7936	1.98658
LOC101749284	Ventral	0.00120658	0.000478661	0.0125383	13.1758	1	86.7936	1.98148
LOC112533503	Dorsal	0.00387071	9.14766e-06	0.000632229	22.0685	1	92.2653	1.96988
LOC101748621	Dorsal	0.0849541	4.89279e-12	1.56741e-09	62.9268	1	92.2653	1.96656
TP53TG5	Ventral	0.00524454	8.14504e-09	8.43172e-07	40.7749	1	86.7936	1.95298
LOC112532829	Ventral	0.00209526	5.24422e-06	0.00025739	23.5846	1	86.7936	1.94751
SHTN1	Ventral	0.105716	2.79055e-20	2.3626e-17	145.87	1	86.7936	1.94481
LOC101749484	Ventral	0.0185082	2.14741e-10	3.1619e-08	51.6899	1	86.7936	1.94056
LRIG1	Ventral	0.0109004	9.23016e-14	2.73513e-11	78.3409	1	86.7936	1.93996
LOC112532397	Ventral	0.00169182	1.91802e-05	0.000794904	20.4621	1	86.7936	1.92714
LOC107053759	Dorsal	0.00583143	2.72763e-06	0.000221442	24.9921	1	92.2653	1.92383
LOC768429	Dorsal	0.00156099	0.000460088	0.0165757	13.1996	1	92.2653	1.92018
CPXM2	Dorsal	0.011074	7.55587e-05	0.00369318	17.1744	1	92.2653	1.91955
MIR1466	Ventral	0.0029949	2.12714e-07	1.54208e-05	31.7605	1	86.7936	1.89992
CLDN11	Ventral	0.00258518	2.07863e-06	0.000117324	25.8779	1	86.7936	1.89102
THY1	Ventral	0.00266902	1.13109e-05	0.000502127	21.7209	1	86.7936	1.88736
LOC107054617	Ventral	0.00123215	0.000180405	0.00545494	15.3156	1	86.7936	1.87972
RAMP1	Dorsal	0.0529047	9.21711e-12	2.66465e-09	60.8427	1	92.2653	1.87717
LOC107054288	Ventral	0.0050982	1.06286e-07	8.15408e-06	33.618	1	86.7936	1.86777
EDKM	Ventral	0.00279212	1.21219e-05	0.000533976	21.5549	1	86.7936	1.85669
LOC101752292	Dorsal	0.000974338	0.00100017	0.0311263	11.5537	1	92.2653	1.8461
LOC112533330	Ventral	0.00130706	0.00148052	0.0324746	10.7791	1	86.7936	1.84102
OTOG	Ventral	0.0108838	1.322e-13	3.6441e-11	76.996	1	86.7936	1.83829
LOC101748415	Ventral	0.00203179	0.000156123	0.00481909	15.6379	1	86.7936	1.83249
P3H2	Dorsal	0.00576006	4.34769e-07	4.33051e-05	29.5952	1	92.2653	1.82596
NPR3	Ventral	0.0126255	1.20569e-07	9.13168e-06	33.2781	1	86.7936	1.82448
LOC112532783	Ventral	0.00302725	6.44563e-05	0.00225369	17.6393	1	86.7936	1.81727
GGT1	Ventral	0.0036925	1.67827e-07	1.24719e-05	32.3915	1	86.7936	1.80568
AKR1D1	Nasal	0.00679593	2.04022e-06	0.00156017	25.8726	1	88.036	1.78984
LOC415312	Temporal	0.00744069	4.70367e-08	6.96908e-05	35.5823	1	90.2548	1.78731
MIR135A-3	Ventral	0.00385811	8.82176e-06	0.000401392	22.3195	1	86.7936	1.78121
FOXD2	Dorsal	0.00842393	6.99902e-10	1.30645e-07	47.353	1	92.2653	1.78039
FRAS1	Ventral	0.567835	2.44267e-22	2.89529e-19	172.541	1	86.7936	1.77799
ZFPM2	Ventral	0.100002	2.6551e-16	1.10424e-13	101.907	1	86.7936	1.76873
IL1RAP	Dorsal	0.0195153	5.82721e-10	1.09635e-07	47.8978	1	92.2653	1.76628
AKR1D1	DVcentral	0.00679593	1.2069e-05	0.00953693	21.3674	1	93.9515	1.76462
ERICH5	Ventral	0.0321028	1.92735e-14	6.34581e-12	84.3382	1	86.7936	1.75317
CYP26C1	Nasal	0.00737403	1.97008e-06	0.00155676	25.96	1	88.036	1.73754
LOC101749085	Ventral	0.00154613	0.000587822	0.0149356	12.7333	1	86.7936	1.73034
SORCS2	Ventral	1.14542	2.92646e-14	9.50339e-12	82.7176	1	86.7936	1.72789
PIK3R5	DVcentral	0.0099118	2.85441e-08	5.63889e-05	36.6763	1	93.9515	1.72614
HCRT	Dorsal	0.118539	3.38285e-07	3.44179e-05	30.2398	1	92.2653	1.72451
CDH6	Ventral	0.00940151	1.7059e-11	3.18426e-09	59.8694	1	86.7936	1.71795
CALB2	Ventral	0.0312117	5.68205e-07	3.69037e-05	29.1838	1	86.7936	1.7156
SLC39A8	Dorsal	0.00938929	8.53087e-10	1.57994e-07	46.767	1	92.2653	1.70815
SEMA3D	Dorsal	0.0441766	4.11776e-08	5.48402e-06	35.8014	1	92.2653	1.70188
TAGAP	Ventral	0.00527696	2.02883e-08	1.91615e-06	38.181	1	86.7936	1.69971
CLIC5	Dorsal	0.00587288	2.30808e-09	3.88052e-07	43.8593	1	92.2653	1.69599
LOC112532175	Dorsal	0.0263627	4.47054e-06	0.000339675	23.7879	1	92.2653	1.6876
C1QTNF5	Ventral	0.0295096	9.6238e-11	1.58432e-08	54.2292	1	86.7936	1.68137
LOC107050165	Ventral	0.00723384	1.67828e-07	1.24719e-05	32.3915	1	86.7936	1.6693
SLC38A11	Dorsal	0.026829	3.91756e-10	7.80418e-08	49.0862	1	92.2653	1.66759
CACNG1	Dorsal	0.00172108	0.000317547	0.012308	13.999	1	92.2653	1.66644
LOC101749563	Ventral	0.00140151	0.00148085	0.0324746	10.7787	1	86.7936	1.66321
LOC107054519	Dorsal	0.00254315	4.35496e-05	0.00234101	18.4261	1	92.2653	1.65887
FAM167A	Ventral	0.00306294	1.50417e-06	8.69703e-05	26.6923	1	86.7936	1.65875
SCNN1B	Ventral	0.0274636	5.52727e-11	9.35924e-09	56.012	1	86.7936	1.65275
EYA4	Dorsal	0.051	9.70491e-13	3.65182e-10	68.3847	1	92.2653	1.65206
LOC772381	Dorsal	0.0310505	2.79355e-09	4.54539e-07	43.309	1	92.2653	1.65202
LOC112530550	Dorsal	0.103781	2.55633e-13	1.21201e-10	73.0345	1	92.2653	1.65093
LOC112531504	Dorsal	0.00626434	3.02984e-05	0.00175317	19.2601	1	92.2653	1.64726
FGF8	DVcentral	0.225033	1.1865e-10	4.01816e-07	52.4902	1	93.9515	1.64573
SLC8A3	Ventral	0.10703	4.75693e-14	1.48379e-11	80.8522	1	86.7936	1.64171
MIR6555	Dorsal	0.017466	2.93586e-11	7.64807e-09	57.105	1	92.2653	1.63339
LOC107054502	Ventral	0.000987592	0.00138247	0.0306287	10.9221	1	86.7936	1.62619
STAC	Dorsal	0.0164179	6.5661e-07	6.17682e-05	28.5442	1	92.2653	1.61814
TFCP2L1	Dorsal	0.0082231	8.54847e-09	1.31591e-06	40.1323	1	92.2653	1.61568
LOC101750880	Ventral	0.00967508	3.79356e-05	0.00143505	18.8623	1	86.7936	1.60447
BDH1	Dorsal	0.0158461	1.28473e-14	8.70166e-12	83.9674	1	92.2653	1.5986
FAM198B	Temporal	0.0189069	1.25455e-07	0.000141621	32.9471	1	90.2548	1.58952
LOC112533494	Dorsal	0.0415197	1.15951e-18	1.30892e-15	122.981	1	92.2653	1.58719
NR2F2	Dorsal	0.612864	1.15535e-16	9.7817e-14	102.713	1	92.2653	1.58321
RASSF7	Ventral	0.118629	4.67928e-19	3.36142e-16	131.332	1	86.7936	1.58185
EPHB2	Ventral	0.79485	1.77042e-25	3.49747e-22	219.298	1	86.7936	1.57896
LOC107052601	Ventral	0.009094	1.48807e-06	8.625e-05	26.7195	1	86.7936	1.5764
PIK3R6	Ventral	0.000984479	0.00201498	0.0414285	10.1403	1	86.7936	1.56754
ZMAT4	Ventral	0.0190993	3.03587e-13	7.49671e-11	73.9265	1	86.7936	1.56241
LOC107054107	Nasal	0.00605578	1.57308e-06	0.00133183	26.5245	1	88.036	1.56168
SSTR1	Ventral	0.00510158	1.53861e-05	0.000657935	20.9853	1	86.7936	1.55092
LOC112532552	Ventral	0.00367826	4.65198e-06	0.000232168	23.8785	1	86.7936	1.54519
EPHA5	Dorsal	0.034839	2.72432e-11	7.17585e-09	57.3434	1	92.2653	1.54485
RASL11B	Ventral	0.0133684	5.39258e-06	0.000263038	23.5163	1	86.7936	1.54062
TBX4	Dorsal	0.00248412	0.000343887	0.0131275	13.8265	1	92.2653	1.53958
LOC107055050	Ventral	0.00169734	0.00098549	0.0230622	11.6329	1	86.7936	1.53606
SLC9A9	Temporal	0.0058284	5.61005e-05	0.0282961	17.8871	1	90.2548	1.53572
LOC107049314	Temporal	0.0108638	1.14399e-06	0.00108477	27.2301	1	90.2548	1.53488
HHEX	HAA	0.0076942	2.83594e-09	6.72288e-06	43.461	1	90.3352	1.53004
SNAI2	Ventral	0.0025446	0.000133636	0.00421835	15.9861	1	86.7936	1.52663
LOC101749586	Ventral	0.00982345	4.89609e-07	3.25117e-05	29.5702	1	86.7936	1.52287
DBX2	Dorsal	0.00601832	1.54127e-07	1.73987e-05	32.2841	1	92.2653	1.52168
LOC107052951	Ventral	0.00182921	0.00187651	0.0392625	10.2873	1	86.7936	1.52011
LOC101749752	HAA	0.0055832	2.96504e-05	0.0219654	19.3529	1	90.3352	1.51496
SOX14	Dorsal	0.0158969	1.97296e-09	3.38921e-07	44.3133	1	92.2653	1.50862
FGF8	HAA	0.225033	9.80956e-09	1.93788e-05	39.9138	1	90.3352	1.50802
GFRA2	Ventral	0.00198744	0.00117804	0.0269301	11.2571	1	86.7936	1.50726
LOC107051867	Ventral	0.0025917	2.21023e-05	0.000901818	20.127	1	86.7936	1.50435
PDGFRB	Ventral	0.0018907	0.000182556	0.00550596	15.2892	1	86.7936	1.49704
GRIFIN	Ventral	0.0128551	4.64609e-12	9.02788e-10	64.2633	1	86.7936	1.4955
WIF1	Temporal	0.0296242	9.7519e-05	0.043088	16.6346	1	90.2548	1.49539
CIDEA	Ventral	0.0359684	2.83096e-10	3.94769e-08	50.8267	1	86.7936	1.49292
LOC107054447	Ventral	0.00528768	2.57475e-06	0.000141617	25.3426	1	86.7936	1.48079
LOC112530523	Ventral	0.406325	1.58103e-20	1.52077e-17	148.916	1	86.7936	1.47797
LOC107054051	Ventral	0.0645671	2.81834e-12	5.8097e-10	65.9881	1	86.7936	1.4732
MIR99A	Ventral	0.011202	3.56931e-11	6.13146e-09	57.4345	1	86.7936	1.46285
LOC112532111	Ventral	0.00416479	0.000115922	0.00375227	16.3059	1	86.7936	1.45937
NUAK2	Ventral	0.0196523	5.27471e-15	1.89458e-12	89.4678	1	86.7936	1.45935
GDF6	Dorsal	0.477204	9.05115e-19	1.07283e-15	124.131	1	92.2653	1.45777
CRYAB	Ventral	0.345472	2.81706e-10	3.94769e-08	50.842	1	86.7936	1.45723
LOC112532788	Dorsal	0.00719307	7.25034e-08	9.20541e-06	34.2806	1	92.2653	1.44921
SALL3	Ventral	0.0239635	5.37662e-06	0.0002628	23.5235	1	86.7936	1.44883
LOC101750863	Ventral	0.0536219	1.06681e-10	1.7204e-08	53.9006	1	86.7936	1.44632
GABRA1	Ventral	0.0231047	4.28648e-12	8.39796e-10	64.5399	1	86.7936	1.44263
C5AR1	Dorsal	0.00677937	7.44743e-06	0.000531774	22.5592	1	92.2653	1.43436
SYNDIG1L	Ventral	0.0323867	2.06272e-07	1.49996e-05	31.8422	1	86.7936	1.42382
LOC107052069	Ventral	0.00290971	3.79555e-05	0.00143505	18.8611	1	86.7936	1.42198
LOC100858777	Ventral	0.0469882	2.90955e-06	0.000156168	25.0382	1	86.7936	1.41932
FSHR	Ventral	0.0201653	0.000830788	0.0200761	11.9946	1	86.7936	1.41922
CES1L2	Ventral	0.00523448	8.40868e-07	5.2046e-05	28.1734	1	86.7936	1.41626
CLYBL	Ventral	0.096629	5.49671e-06	0.000267244	23.4695	1	86.7936	1.41247
LRRTM4	Ventral	0.326646	3.07798e-09	3.47459e-07	43.6042	1	86.7936	1.41238
LOC107057089	Nasal	0.00242418	0.000281687	0.0457375	14.3137	1	88.036	1.40684
ABCC9	Ventral	0.00258635	0.00122563	0.0278836	11.174	1	86.7936	1.40236
LOC107054352	Dorsal	0.00298585	0.00129383	0.03796	11.0166	1	92.2653	1.39889
TF	Ventral	0.117293	3.59477e-08	3.16794e-06	36.5841	1	86.7936	1.39556
KBP	Ventral	0.0911332	2.61968e-11	4.6345e-09	58.4495	1	86.7936	1.39531
GFRA4	Temporal	0.0183097	3.6211e-07	0.000357674	30.1677	1	90.2548	1.39348
FAM132A	Ventral	0.00804347	5.97619e-06	0.000286205	23.2651	1	86.7936	1.39315
CNMD	Nasal	0.0480871	4.27564e-08	6.33489e-05	36.0074	1	88.036	1.38359
PSCA	Ventral	0.00226476	0.000130429	0.00414469	16.0406	1	86.7936	1.38115
SYNDIG1	Ventral	0.00202768	0.00193982	0.0401267	10.2188	1	86.7936	1.37951
CDK14	Ventral	0.433146	3.33669e-17	1.75777e-14	111.06	1	86.7936	1.37804
GRXCR2	Ventral	0.00306092	1.21409e-05	0.000533976	21.5511	1	86.7936	1.37564
YIPF7	Dorsal	0.00364936	0.000189058	0.00793604	15.1315	1	92.2653	1.3745
WIF1	Dorsal	0.0296242	3.33839e-05	0.00190699	19.0364	1	92.2653	1.37371
ADAMTS17	Ventral	0.0150095	9.18505e-08	7.19992e-06	34.0128	1	86.7936	1.37332
LOC112531952	Ventral	0.00193927	0.00176385	0.0373005	10.4154	1	86.7936	1.37146
AQP4	Dorsal	0.00221675	0.00156245	0.0437818	10.626	1	92.2653	1.37075
ENOX1	Dorsal	0.560368	7.20142e-18	7.75986e-15	114.693	1	92.2653	1.36564
C1QTNF4	Dorsal	0.306993	5.77786e-19	7.60944e-16	126.231	1	92.2653	1.35481
MIR125B2	Ventral	0.0222428	2.4424e-13	6.22576e-11	74.7239	1	86.7936	1.35351
NTN4	Temporal	0.0246502	2.70001e-05	0.0177796	19.5723	1	90.2548	1.34985
NRP1	Ventral	0.099172	5.54666e-08	4.59752e-06	35.388	1	86.7936	1.34823
OPCML	Ventral	0.0819383	8.70044e-13	1.9832e-10	70.1239	1	86.7936	1.34692
LOC101748767	Ventral	0.0306077	3.97967e-10	5.42196e-08	49.7706	1	86.7936	1.32979
RASSF10	DVcentral	0.00832785	4.43193e-06	0.0040409	23.7556	1	93.9515	1.32916
SP5	Ventral	0.00353398	0.00151741	0.0331232	10.7279	1	86.7936	1.32539
RBM20	Ventral	0.0189231	5.27254e-08	4.38564e-06	35.5271	1	86.7936	1.32282
LOC101750501	Ventral	0.00537741	2.74444e-05	0.00108433	19.618	1	86.7936	1.31909
CYP2AB4	Ventral	0.00165053	0.00249267	0.0494902	9.70343	1	86.7936	1.31564
OLFML3	Ventral	0.0748429	4.10226e-08	3.57014e-06	36.2186	1	86.7936	1.31107
WDR66	Ventral	0.0363261	1.08015e-14	3.658e-12	86.6113	1	86.7936	1.30857
LOC101751579	Ventral	0.0103786	0.00196659	0.0406097	10.1905	1	86.7936	1.30284
TRIL	Ventral	0.0780438	2.0857e-11	3.83284e-09	59.2023	1	86.7936	1.29959
CHRNA7L	Ventral	0.0195714	0.00034183	0.00940073	13.907	1	86.7936	1.29612
KCTD16	Ventral	0.00641238	4.83702e-05	0.00177502	18.2995	1	86.7936	1.28612
LOC107052042	Dorsal	0.00269829	0.00119419	0.0357442	11.1834	1	92.2653	1.28594
LOC101751422	Ventral	0.0154646	2.44429e-08	2.23723e-06	37.6585	1	86.7936	1.28407
ZIC1	Nasal	0.16254	2.98715e-08	5.05811e-05	36.9967	1	88.036	1.2803
LOC112530140	Ventral	0.0034311	0.00115173	0.0265077	11.3046	1	86.7936	1.27437
SPARCL1	Ventral	0.0723798	4.15125e-05	0.00154489	18.6532	1	86.7936	1.27285
LDB3	Dorsal	0.0528494	0.000136869	0.00614513	15.8452	1	92.2653	1.27184
LHCGR	Ventral	0.00348667	0.000195086	0.00580994	15.1417	1	86.7936	1.27001
GBP1	Ventral	0.00415792	0.00119754	0.027297	11.2227	1	86.7936	1.26991
NFIB	Ventral	0.254045	6.17718e-13	1.42171e-10	71.3507	1	86.7936	1.26316
LOC112530430	DVcentral	0.00782127	2.76558e-05	0.0152467	19.4346	1	93.9515	1.26291
LOC101749477	Ventral	0.0347133	9.87416e-07	5.97135e-05	27.7621	1	86.7936	1.25838
IL13RA2	Ventral	0.0214415	0.000303073	0.008467	14.1702	1	86.7936	1.25731
LOC395991	Ventral	0.014982	5.30799e-10	6.91381e-08	48.8842	1	86.7936	1.25642
BCL11B	Temporal	0.0677401	3.03515e-07	0.000312832	30.6257	1	90.2548	1.25418
LAMB3	Ventral	0.00275302	0.00193137	0.0399868	10.2278	1	86.7936	1.25362
ASB7	Ventral	0.248986	3.24064e-12	6.62101e-10	65.5043	1	86.7936	1.25301
EFNA5	Nasal	0.761369	1.7921e-11	4.7204e-08	59.4608	1	88.036	1.25027
TGFBI	Ventral	0.193712	1.05427e-14	3.62209e-12	86.7072	1	86.7936	1.24752
CMPK2	Ventral	0.0174242	0.000718726	0.0177948	12.303	1	86.7936	1.24429
LOC101749540	Ventral	0.0537543	1.21071e-09	1.44227e-07	46.3796	1	86.7936	1.24369
ITGB3	Ventral	0.0230381	7.94495e-07	4.93044e-05	28.319	1	86.7936	1.24265
LOC107055022	Dorsal	0.00332387	0.000135908	0.00611354	15.8608	1	92.2653	1.23998
MYLK	Ventral	0.0945912	9.60399e-08	7.48922e-06	33.892	1	86.7936	1.23916
SLC40A1	Dorsal	0.253054	8.98807e-13	3.49297e-10	68.6485	1	92.2653	1.23722
SLIT2	Dorsal	0.262144	7.88931e-12	2.34335e-09	61.3519	1	92.2653	1.23312
NTRK2	Ventral	0.00584522	0.000429414	0.011374	13.4108	1	86.7936	1.23311
GALNT6	Ventral	0.00297518	0.000974456	0.0229171	11.6567	1	86.7936	1.23087
LOC112530575	Ventral	0.0034068	0.00106414	0.0247076	11.471	1	86.7936	1.22822
MIRLET7C	Ventral	0.0064788	4.24547e-07	2.89205e-05	29.9416	1	86.7936	1.22808
COL22A1	Dorsal	0.00819646	0.00110033	0.0335258	11.3541	1	92.2653	1.22764
LOC101751009	Dorsal	0.00447771	0.000448029	0.0162663	13.2566	1	92.2653	1.22174
VIL1	Dorsal	0.129791	7.19221e-11	1.73978e-08	54.2796	1	92.2653	1.22093
VCAN	Ventral	0.0457521	2.99388e-05	0.00117311	19.4143	1	86.7936	1.22003
RPESL	Ventral	0.379148	3.99018e-18	2.36478e-15	120.899	1	86.7936	1.21657
LMCD1	Ventral	0.00798976	8.83855e-06	0.000401392	22.3149	1	86.7936	1.21564
KIAA1755	Dorsal	0.00399474	0.000582811	0.020199	12.6943	1	92.2653	1.21544
LOC423301	HAA	0.0271398	1.25682e-06	0.00135428	26.9901	1	90.3352	1.21504
LOC101750640	Ventral	0.00935373	8.02078e-05	0.00273584	17.14	1	86.7936	1.21228
LOC421238	Ventral	0.0247102	4.44055e-08	3.80027e-06	35.9998	1	86.7936	1.20534
LOC107055115	Ventral	0.132912	9.85631e-09	9.9852e-07	40.2282	1	86.7936	1.20429
ADCYAP1	Temporal	0.120116	6.60041e-08	9.20408e-05	34.6654	1	90.2548	1.20268
SOHO-1	Nasal	0.439558	3.5054e-20	1.38499e-16	143.487	1	88.036	1.20069
ARHGEF4	Ventral	0.193995	3.08062e-16	1.25913e-13	101.267	1	86.7936	1.19934
LOC112530114	DVcentral	0.0180831	9.24023e-05	0.0384296	16.6944	1	93.9515	1.19426
LOC107051652	Dorsal	0.0241673	2.54145e-05	0.00153302	19.667	1	92.2653	1.19293
PDLIM3	Ventral	0.0355629	3.25206e-06	0.000172468	24.7619	1	86.7936	1.19248
BOLL	Dorsal	0.00241309	0.000688016	0.0231349	12.3418	1	92.2653	1.18793
GIP	Dorsal	0.0293597	1.22437e-07	1.4298e-05	32.8898	1	92.2653	1.18554
ZFHX4	Ventral	0.106483	1.10673e-06	6.60861e-05	27.471	1	86.7936	1.18257
KCTD4	Dorsal	0.00444579	0.00138019	0.0398038	10.8826	1	92.2653	1.17782
UNC5C	DVcentral	0.0259902	8.64689e-06	0.00732083	22.1558	1	93.9515	1.17067
DRD1	Dorsal	0.128692	9.85913e-11	2.21634e-08	53.2983	1	92.2653	1.16877
SLITRK4	Ventral	0.0127002	3.27077e-07	2.28249e-05	30.6245	1	86.7936	1.16823
HNF4beta	Ventral	0.0102685	5.33052e-05	0.0019263	18.0755	1	86.7936	1.16049
ROR1	Ventral	0.124221	1.87395e-11	3.47062e-09	59.5572	1	86.7936	1.15965
BAMBI	Dorsal	0.468078	6.70414e-12	2.09116e-09	61.8866	1	92.2653	1.1593
TNFRSF11B	Ventral	0.0102516	5.81916e-05	0.00207225	17.8738	1	86.7936	1.15627
SLIT2	Temporal	0.262144	8.53866e-11	1.68681e-07	54.0491	1	90.2548	1.15185
LOC112532440	Dorsal	0.0113813	0.000361796	0.0137009	13.7168	1	92.2653	1.15173
PVALB	Dorsal	0.0157	5.35459e-06	0.000396675	23.3517	1	92.2653	1.1434
PDZRN4	Dorsal	0.0137284	0.000703113	0.0235424	12.2958	1	92.2653	1.14203
HMX1	Nasal	0.721847	7.89731e-19	2.34017e-15	127.778	1	88.036	1.14165
FSTL5	Temporal	0.261519	7.77126e-05	0.035428	17.1466	1	90.2548	1.14086
COL9A3	Ventral	0.118096	2.44579e-05	0.000986495	19.8885	1	86.7936	1.13839
BRINP3	Ventral	0.310683	1.09648e-07	8.35796e-06	33.5339	1	86.7936	1.13768
IMPG1	DVcentral	0.0285861	0.000147666	0.0493039	15.6526	1	93.9515	1.13469
MYOF	DVcentral	0.056252	1.5488e-08	3.6716e-05	38.3456	1	93.9515	1.13166
FGF7	Dorsal	0.019777	4.25618e-05	0.00230885	18.4786	1	92.2653	1.1292
LOC107052635	Ventral	0.00232131	0.00238593	0.0480551	9.79304	1	86.7936	1.12601
FAM84A	Dorsal	0.0126427	4.3226e-05	0.00233421	18.4431	1	92.2653	1.12488
RNF144B	Ventral	0.0402049	3.33261e-06	0.000175953	24.7013	1	86.7936	1.1248
LOC112533010	Nasal	0.0350472	6.06083e-09	1.10522e-05	41.5011	1	88.036	1.12446
ZIC3	Temporal	0.217091	5.23159e-09	8.268e-06	41.7057	1	90.2548	1.11918
GJA1	Dorsal	0.837558	2.20717e-11	5.94581e-09	58.0165	1	92.2653	1.11909
LOC112532897	Dorsal	0.0547668	2.62751e-09	4.35578e-07	43.4854	1	92.2653	1.10815
LOC107054051	Nasal	0.0645671	1.87167e-09	4.24683e-06	44.93	1	88.036	1.10598
C14ORF39	Ventral	0.0283552	2.07263e-08	1.94976e-06	38.121	1	86.7936	1.10529
RASD1	Ventral	0.0733418	7.51217e-06	0.000351944	22.7085	1	86.7936	1.10285
LOC107051756	Ventral	0.00355988	0.000920043	0.0218324	11.7782	1	86.7936	1.10261
SASH1	Dorsal	1.33191	2.14698e-17	2.12068e-14	109.891	1	92.2653	1.10229
LOC107054251	Dorsal	0.0239104	0.000748818	0.0247543	12.1626	1	92.2653	1.10225
LOC107053802	Dorsal	0.00527282	0.000322389	0.0124269	13.9662	1	92.2653	1.10194
ST8SIA6	Ventral	0.0172219	2.35135e-06	0.000130541	25.5692	1	86.7936	1.09652
NKAIN1	Ventral	0.0413777	2.00165e-08	1.89804e-06	38.2189	1	86.7936	1.09557
PALMD	Dorsal	0.0231562	1.06906e-07	1.26716e-05	33.2482	1	92.2653	1.09145
CYP1B1	NTcentral	0.780321	4.48081e-06	0.00857096	23.7489	1	93.319	1.08846
AJAP1	Dorsal	0.0417549	1.85464e-05	0.00116313	20.4008	1	92.2653	1.08542
MDK	Ventral	1.24937	4.5803e-13	1.11939e-10	72.43	1	86.7936	1.08149
ARHGEF9	Ventral	0.0146798	3.94043e-05	0.00148273	18.7741	1	86.7936	1.07866
AFAP1L2	Ventral	0.0229148	7.87074e-07	4.89721e-05	28.3431	1	86.7936	1.07865
PDLIM5	Ventral	0.122871	2.08997e-09	2.40509e-07	44.7482	1	86.7936	1.07841
LOC101749175	Dorsal	0.226903	5.11291e-13	2.10991e-10	70.6014	1	92.2653	1.07701
KLHDC8A	Ventral	0.0461785	5.74536e-06	0.000277392	23.3613	1	86.7936	1.07589
SYT7	Ventral	0.120059	1.60378e-20	1.52077e-17	148.839	1	86.7936	1.07345
RBM24	Dorsal	0.0647856	5.01425e-06	0.000377358	23.5103	1	92.2653	1.07034
EFEMP1	Ventral	0.0391965	7.4507e-07	4.67265e-05	28.4842	1	86.7936	1.06948
LOC107053238	Dorsal	0.0047007	0.000931067	0.0293509	11.7038	1	92.2653	1.05697
NR0B1	Dorsal	0.078264	0.000132182	0.00597999	15.9226	1	92.2653	1.05237
EFNB1	Dorsal	1.34933	1.67027e-31	1.97978e-27	315.036	1	92.2653	1.04958
NOV	Ventral	0.0460642	0.000163866	0.00501238	15.5298	1	86.7936	1.04645
F10	Ventral	0.0149337	1.39007e-05	0.000601334	21.2274	1	86.7936	1.04633
DACT1	Ventral	0.00383889	0.00247172	0.0492807	9.7207	1	86.7936	1.04549
GRIN3A	Dorsal	0.150167	4.82904e-09	7.63182e-07	41.7444	1	92.2653	1.04433
PLCL1	Dorsal	0.230639	5.27975e-09	8.28886e-07	41.4911	1	92.2653	1.04425
MYOF	HAA	0.056252	4.47341e-07	0.000591625	29.6177	1	90.3352	1.04369
LOC107054812	Ventral	0.0858259	4.23733e-09	4.6078e-07	42.6675	1	86.7936	1.03978
CRIP1	Ventral	0.00985035	0.00174935	0.0370599	10.4325	1	86.7936	1.03552
BMP2	DVcentral	0.128485	1.91157e-05	0.0129473	20.2905	1	93.9515	1.03517
TBX2	Dorsal	0.485138	2.01359e-14	1.29011e-11	82.2784	1	92.2653	1.03345
LOC112531884	Ventral	0.0118967	0.000125868	0.00402133	16.1206	1	86.7936	1.03322
LOC101748577	Dorsal	0.107419	5.54907e-06	0.000409022	23.2657	1	92.2653	1.03096
SNCAIP	Ventral	0.218165	1.27241e-10	1.9976e-08	53.3402	1	86.7936	1.02329
LOC101748323	Dorsal	0.00737318	0.000113172	0.00521958	16.2682	1	92.2653	1.02324
SORCS1	Ventral	0.521628	8.80987e-08	6.93843e-06	34.1259	1	86.7936	1.02243
THBS2	Dorsal	0.129944	4.94071e-08	6.47096e-06	35.3094	1	92.2653	1.0211
SOX5	Ventral	0.478267	8.89291e-12	1.70012e-09	62.0533	1	86.7936	1.02101
SLC18A3	DVcentral	0.0220058	7.64826e-07	0.000954261	28.0848	1	93.9515	1.01856
HGF	DVcentral	0.0801451	1.96716e-05	0.0129537	20.2238	1	93.9515	1.01665
LOC112533279	Dorsal	0.0189622	0.000905279	0.0286141	11.7628	1	92.2653	1.01628
RTN4RL1	Ventral	0.0224062	0.00249638	0.0495224	9.70039	1	86.7936	1.01477
PTN	Ventral	0.720933	9.21486e-09	9.49771e-07	40.4208	1	86.7936	1.01302
NUAK1	Ventral	0.0898677	4.3668e-07	2.94927e-05	29.8681	1	86.7936	1.01033
RDH7L	Ventral	0.097167	7.25848e-08	5.79358e-06	34.6525	1	86.7936	1.00961
IRX5	Ventral	0.0438222	4.58287e-07	3.06897e-05	29.7423	1	86.7936	1.00896
RUNX1T1	Ventral	0.0703901	2.82513e-06	0.000152905	25.1115	1	86.7936	1.00862
MKX	Dorsal	0.0183356	1.07492e-05	0.00072187	21.6852	1	92.2653	1.00559
LOC101751422	Dorsal	0.0154646	0.00100052	0.0311263	11.5529	1	92.2653	-1.00122
VSTM2L	Ventral	0.080086	1.43676e-06	8.3685e-05	26.8083	1	86.7936	-1.00265
SLC18A3	Dorsal	0.0220058	8.10584e-06	0.000568512	22.3567	1	92.2653	-1.00518
SBSPON	Ventral	0.0292606	1.87266e-05	0.000777466	20.5187	1	86.7936	-1.00539
ZNF469	Dorsal	0.0416133	1.82449e-07	2.03058e-05	31.8422	1	92.2653	-1.00574
KCNK1	Ventral	0.0147702	0.000631639	0.0158619	12.5791	1	86.7936	-1.00831
PAK5	Ventral	0.0607467	1.17842e-08	1.17872e-06	39.7182	1	86.7936	-1.0099
LOC112533279	Ventral	0.0189622	0.000131203	0.00416244	16.0273	1	86.7936	-1.01421
CACNG4	Ventral	0.144049	1.24397e-07	9.3916e-06	33.194	1	86.7936	-1.01638
LOC421238	Dorsal	0.0247102	3.71701e-06	0.000288903	24.2361	1	92.2653	-1.01647
RNF213	Dorsal	0.0163475	1.82416e-05	0.00115009	20.4396	1	92.2653	-1.01661
GK5	Ventral	0.0878447	1.05522e-09	1.27628e-07	46.7937	1	86.7936	-1.01826
ANTXRL	Ventral	0.643298	9.09394e-13	2.03456e-10	69.9662	1	86.7936	-1.01904
ABCG1	Nasal	0.199557	1.98529e-07	0.000247701	31.8668	1	88.036	-1.02039
PPP1R3G	Ventral	0.0186914	0.000372964	0.0101046	13.717	1	86.7936	-1.02185
DISC1	Dorsal	0.132744	2.90184e-06	0.000234782	24.8405	1	92.2653	-1.02284
LOC101751384	Ventral	0.0669633	4.31378e-06	0.00021758	24.0641	1	86.7936	-1.02499
LOC101749311	Nasal	0.0311265	4.55846e-05	0.0125745	18.4091	1	88.036	-1.02681
LOC107053541	Nasal	0.0633076	1.76476e-06	0.0014426	26.2357	1	88.036	-1.02687
LOC107053541	Ventral	0.0633076	1.58788e-07	1.18745e-05	32.5394	1	86.7936	-1.03018
CCDC180	Ventral	0.00471657	0.0024654	0.0491959	9.72595	1	86.7936	-1.03432
CASQ2	Dorsal	0.00547507	5.14412e-05	0.00265005	18.0459	1	92.2653	-1.03494
LOC112530272	Dorsal	0.00319309	0.00173435	0.0474763	10.4108	1	92.2653	-1.03539
LOC107054313	Ventral	0.118377	6.6699e-07	4.2486e-05	28.7694	1	86.7936	-1.03665
LMCD1	Dorsal	0.00798976	0.000477	0.0170298	13.1222	1	92.2653	-1.0375
LYPD6	DVcentral	0.28362	4.32393e-07	0.000640644	29.5288	1	93.9515	-1.03904
LOC107054901	Ventral	0.00892644	1.56332e-05	0.000664159	20.9474	1	86.7936	-1.0403
SEZ6	Ventral	0.00898165	0.00182361	0.0382232	10.3464	1	86.7936	-1.04381
KCNB2	Dorsal	0.151713	9.04693e-12	2.64774e-09	60.9036	1	92.2653	-1.04474
FAIM2	Ventral	0.00913892	0.000136176	0.00428688	15.9439	1	86.7936	-1.04929
HMX1	Ventral	0.721847	4.0124e-17	2.06778e-14	110.228	1	86.7936	-1.04959
ASCL1	Ventral	0.417542	2.42271e-12	5.08255e-10	66.514	1	86.7936	-1.0528
FOXO6	Ventral	0.279107	1.08203e-15	4.13718e-13	95.9523	1	86.7936	-1.05441
LOC112532916	Ventral	0.0230609	7.31626e-05	0.00252459	17.3496	1	86.7936	-1.0556
TF	Dorsal	0.117293	1.73752e-05	0.00110133	20.5535	1	92.2653	-1.05612
ARHGAP24	Nasal	0.0190937	0.000303348	0.0482629	14.1515	1	88.036	-1.05809
FOXD1	Ventral	0.295291	4.67227e-08	3.98246e-06	35.8596	1	86.7936	-1.05819
GRIN2A	Ventral	0.0787297	0.000416433	0.0111046	13.4774	1	86.7936	-1.05822
SHISA2	Temporal	0.497427	2.0758e-10	3.78531e-07	51.2854	1	90.2548	-1.06085
LOC101751953	Dorsal	0.00822919	0.000546563	0.0191669	12.8312	1	92.2653	-1.06301
MYOCD	Dorsal	0.00474425	0.00142334	0.0408	10.8188	1	92.2653	-1.06597
RNF144B	Dorsal	0.0402049	0.00125813	0.0371421	11.0748	1	92.2653	-1.06606
IFITM3	Dorsal	0.0799029	9.2025e-06	0.00063417	22.0542	1	92.2653	-1.06848
LOC101749285	Nasal	0.016304	3.85167e-05	0.0119029	18.7985	1	88.036	-1.06894
LOC112532183	Ventral	0.0256579	0.00209828	0.042955	10.0569	1	86.7936	-1.07002
SPARCL1	Dorsal	0.0723798	0.00023262	0.00939207	14.6767	1	92.2653	-1.07138
SPHKAP	Dorsal	0.0734685	9.03953e-09	1.37366e-06	39.9758	1	92.2653	-1.07278
LHCGR	Dorsal	0.00348667	0.000942981	0.0296476	11.6771	1	92.2653	-1.07313
SEMA3G	Dorsal	0.0176239	0.000292563	0.0115181	14.1769	1	92.2653	-1.0734
PPP1R14C	Ventral	0.285877	1.52889e-08	1.49768e-06	38.979	1	86.7936	-1.07415
SOX5	Dorsal	0.478267	1.86877e-08	2.62136e-06	37.9583	1	92.2653	-1.07639
NRN1L	Nasal	0.0769178	3.86621e-05	0.0119029	18.7898	1	88.036	-1.0764
SYT7	Dorsal	0.120059	3.7316e-17	3.40236e-14	107.504	1	92.2653	-1.07708
FIBIN	Ventral	0.00644445	0.000137357	0.00430714	15.9245	1	86.7936	-1.07749
TINAG	Ventral	0.0219706	6.68521e-05	0.00233058	17.5557	1	86.7936	-1.07905
LOC112530584	HAA	0.0360674	4.49222e-07	0.000591625	29.6069	1	90.3352	-1.0794
SMAD6	Ventral	0.375783	1.28128e-10	1.99829e-08	53.3182	1	86.7936	-1.07974
FOXG1	Dorsal	0.095502	6.42955e-08	8.28364e-06	34.6019	1	92.2653	-1.08229
FRRS1	Ventral	0.119145	3.12451e-10	4.31281e-08	50.5199	1	86.7936	-1.08579
ACKR3	Ventral	0.0739463	4.81869e-06	0.000239301	23.792	1	86.7936	-1.08684
NKAIN1	Dorsal	0.0413777	2.13988e-07	2.3377e-05	31.4262	1	92.2653	-1.08843
LOC112529991	Dorsal	0.0102855	2.22455e-05	0.0013662	19.9765	1	92.2653	-1.08856
LOC770126	Ventral	0.0649937	4.93988e-07	3.27109e-05	29.5471	1	86.7936	-1.09056
C14orf132	Ventral	0.0443985	0.000114024	0.00369774	16.3431	1	86.7936	-1.09173
LOC101748767	Dorsal	0.0306077	5.28886e-06	0.000394032	23.3815	1	92.2653	-1.09405
EFEMP1	Dorsal	0.0391965	5.30229e-06	0.000394032	23.3754	1	92.2653	-1.09542
ARHGEF4	Dorsal	0.193995	2.02578e-09	3.43023e-07	44.2367	1	92.2653	-1.09718
MYRIP	Ventral	0.0894137	3.05969e-07	2.15872e-05	30.7998	1	86.7936	-1.09948
GRIK2	Nasal	0.0224488	9.23281e-06	0.00436705	22.1705	1	88.036	-1.1002
PTN	Dorsal	0.720933	5.71385e-10	1.08362e-07	47.9563	1	92.2653	-1.1024
AOAH	Temporal	0.0444168	3.20317e-05	0.0199827	19.1756	1	90.2548	-1.10285
ID3	Ventral	0.647633	3.41839e-10	4.68419e-08	50.241	1	86.7936	-1.10301
CACNA1C	Nasal	0.0221112	0.000251004	0.0419035	14.5668	1	88.036	-1.10428
GIP	Ventral	0.0293597	3.43961e-06	0.000180397	24.623	1	86.7936	-1.1045
CD24	Ventral	0.236082	5.24796e-13	1.26251e-10	71.938	1	86.7936	-1.10777
PDLIM3	Dorsal	0.0355629	3.5589e-06	0.000281224	24.342	1	92.2653	-1.10862
GABRG1	Ventral	0.0248158	0.00106953	0.0247924	11.4603	1	86.7936	-1.10964
SLC16A7	Nasal	0.0502818	4.84652e-09	9.5743e-06	42.1462	1	88.036	-1.11293
PCBD1	Ventral	0.185841	8.51989e-15	2.97019e-12	87.5516	1	86.7936	-1.11424
GLIS3	Ventral	0.043349	4.24264e-08	3.65731e-06	36.1256	1	86.7936	-1.1178
AGPAT5	Ventral	0.395564	6.6177e-11	1.11262e-08	55.4306	1	86.7936	-1.11811
CDC14A	Ventral	1.48519	8.77729e-17	4.00143e-14	106.737	1	86.7936	-1.11873
CREG2	Nasal	0.00590628	0.000269187	0.0443149	14.4132	1	88.036	-1.11943
TSHZ3	Ventral	0.186619	4.96364e-10	6.501e-08	49.0901	1	86.7936	-1.12215
CNMD	Dorsal	0.0480871	3.48026e-05	0.00197376	18.9406	1	92.2653	-1.1242
NTN4	NTcentral	0.0246502	1.74804e-05	0.0243759	20.514	1	93.319	-1.12706
F10	Dorsal	0.0149337	4.90885e-06	0.000371786	23.5616	1	92.2653	-1.1331
LOC107054133	Ventral	0.0116865	2.52294e-05	0.001012	19.8155	1	86.7936	-1.13632
PPP2R2B	Ventral	0.0173469	0.00019465	0.00580425	15.1467	1	86.7936	-1.13795
SYNM	Ventral	0.30846	2.26696e-13	5.90555e-11	74.9981	1	86.7936	-1.1387
SNCAIP	Dorsal	0.218165	3.09603e-12	1.06369e-09	64.4511	1	92.2653	-1.14106
KCNH4	Ventral	0.0170139	1.05529e-06	6.34939e-05	27.5924	1	86.7936	-1.1418
NFIB	Dorsal	0.254045	3.27695e-10	6.69685e-08	49.624	1	92.2653	-1.14277
NELL1	Nasal	0.0287985	3.48075e-05	0.0111506	19.0334	1	88.036	-1.1442
TMEM132C	Nasal	0.0544007	9.39507e-06	0.00436705	22.1287	1	88.036	-1.1499
PGBD5	Nasal	0.0252651	5.51814e-06	0.00297302	23.4168	1	88.036	-1.15739
HGF	Dorsal	0.0801451	0.000169177	0.00729182	15.3762	1	92.2653	-1.1598
DLGAP1L	Ventral	1.13204	3.2957e-12	6.62101e-10	65.446	1	86.7936	-1.16242
STOM	Nasal	0.0251407	6.28024e-05	0.0156715	17.6734	1	88.036	-1.16266
MIRLET7C	Dorsal	0.0064788	9.96174e-06	0.000676656	21.8657	1	92.2653	-1.16627
RCAN2	Ventral	0.179688	5.57778e-09	5.85075e-07	41.8679	1	86.7936	-1.16842
LOC101750863	Dorsal	0.0536219	1.15608e-07	1.36094e-05	33.0413	1	92.2653	-1.16903
CREG2	Ventral	0.00590628	0.000215615	0.00635337	14.92	1	86.7936	-1.17328
COL9A3	Dorsal	0.118096	0.000225474	0.00913691	14.7449	1	92.2653	-1.17418
CYP26C1	Dorsal	0.00737403	6.46464e-05	0.00321281	17.5269	1	92.2653	-1.17471
LOC101748058	Ventral	0.00510266	0.00177951	0.0375312	10.3971	1	86.7936	-1.17667
PCDH18	Ventral	0.156691	1.18782e-14	3.96597e-12	86.2362	1	86.7936	-1.17744
MIR125B2	Dorsal	0.0222428	2.31047e-08	3.18442e-06	37.3752	1	92.2653	-1.17889
LOC112530114	NTcentral	0.0180831	1.12432e-06	0.00333164	27.1454	1	93.319	-1.18021
TNFRSF19	Ventral	0.0246527	0.00134072	0.0299142	10.9861	1	86.7936	-1.18078
GGT1	Dorsal	0.0036925	0.000721683	0.0239947	12.2406	1	92.2653	-1.18335
FAM163A	Ventral	0.0857576	6.02542e-06	0.000287402	23.2451	1	86.7936	-1.18352
HMP19	Dorsal	0.0405329	3.84969e-06	0.000298237	24.1508	1	92.2653	-1.18369
LOC101750640	Dorsal	0.00935373	0.000265575	0.0105633	14.3875	1	92.2653	-1.18574
LOC112531534	Dorsal	0.406239	2.55978e-08	3.50764e-06	37.0946	1	92.2653	-1.18705
PTPRR	Ventral	0.0170301	0.000348857	0.00957176	13.8626	1	86.7936	-1.19075
LOC101750501	Dorsal	0.00537741	0.00136875	0.0395703	10.8998	1	92.2653	-1.19337
LOC101750132	Ventral	0.23207	1.30276e-05	0.000567706	21.3824	1	86.7936	-1.19346
PDLIM5	Dorsal	0.122871	3.84846e-10	7.73148e-08	49.1397	1	92.2653	-1.19664
ZNF488	Ventral	0.0762617	6.80944e-08	5.47202e-06	34.8267	1	86.7936	-1.20415
CIDEA	Dorsal	0.0359684	8.30526e-07	7.63118e-05	27.9498	1	92.2653	-1.20664
EYA4	Temporal	0.051	4.2513e-05	0.0229048	18.5224	1	90.2548	-1.2071
CA14	Ventral	0.0672388	2.7593e-05	0.00108838	19.6054	1	86.7936	-1.20926
SNTG1	Nasal	0.0912591	6.2399e-05	0.0156715	17.6882	1	88.036	-1.20929
TAGLN3	Nasal	0.210625	1.33345e-06	0.00126443	26.9411	1	88.036	-1.20989
OPCML	Dorsal	0.0819383	1.7143e-06	0.000148318	26.1373	1	92.2653	-1.21043
LOC107052279	Ventral	0.015575	4.47724e-07	3.00673e-05	29.803	1	86.7936	-1.2117
HFM1	Ventral	0.0765084	1.6916e-10	2.5542e-08	52.4397	1	86.7936	-1.21179
NTM	Nasal	0.12213	0.000103895	0.023406	16.5307	1	88.036	-1.21471
RASD1	Dorsal	0.0733418	7.7396e-06	0.000549326	22.4672	1	92.2653	-1.21944
CES1L2	Dorsal	0.00523448	8.17674e-06	0.000571793	22.3359	1	92.2653	-1.22266
DDAH1	Ventral	0.0709728	2.28173e-11	4.12906e-09	58.9051	1	86.7936	-1.22298
RASSF10	Ventral	0.00832785	1.31652e-05	0.000572652	21.3572	1	86.7936	-1.22349
NOL4	Nasal	0.202306	4.73494e-06	0.00283665	23.7906	1	88.036	-1.225
ADCYAP1	Ventral	0.120116	2.10573e-06	0.00011829	25.8454	1	86.7936	-1.22992
ADGRD2	Dorsal	0.0383999	3.22999e-06	0.000258683	24.5785	1	92.2653	-1.23268
LOC107051834	Ventral	0.00314774	0.00111548	0.0257484	11.3718	1	86.7936	-1.23311
NANOS1	Nasal	0.0280094	6.77082e-05	0.0165473	17.5017	1	88.036	-1.23386
LOC112530550	Ventral	0.103781	9.24213e-10	1.14031e-07	47.1943	1	86.7936	-1.23489
TRIL	Dorsal	0.0780438	2.80755e-10	5.78746e-08	50.0915	1	92.2653	-1.24266
ADCYAP1	Nasal	0.120116	1.12226e-05	0.00501969	21.7023	1	88.036	-1.24293
LOC112530550	DVcentral	0.103781	1.26135e-09	3.73768e-06	45.4367	1	93.9515	-1.24397
LOC107052235	Dorsal	0.00499466	4.9134e-05	0.00256557	18.1505	1	92.2653	-1.24812
BRINP3	Dorsal	0.310683	9.68836e-09	1.46288e-06	39.7818	1	92.2653	-1.2482
LOC101749758	Dorsal	0.0314948	3.24443e-07	3.32955e-05	30.3475	1	92.2653	-1.25014
LOC107050165	Dorsal	0.00723384	0.000199393	0.00832184	15.0145	1	92.2653	-1.2515
PRRT1B	Ventral	0.0399521	4.88267e-10	6.4664e-08	49.1406	1	86.7936	-1.25205
CABP4	Ventral	0.0073666	0.000924665	0.0218982	11.7676	1	86.7936	-1.2521
LYPD6B	DVcentral	0.0132408	6.24116e-05	0.0295906	17.5764	1	93.9515	-1.25425
HPCA	Ventral	0.0035486	0.00188525	0.039376	10.2777	1	86.7936	-1.25459
LOC423301	Dorsal	0.0271398	2.13263e-06	0.000178644	25.5973	1	92.2653	-1.25907
LRRTM4	Dorsal	0.326646	1.23392e-07	1.43389e-05	32.8693	1	92.2653	-1.26134
KBP	Dorsal	0.0911332	1.01667e-12	3.76582e-10	68.2252	1	92.2653	-1.26195
IRF7	Dorsal	0.00854412	9.06521e-06	0.000628362	22.09	1	92.2653	-1.26338
LOC112530550	HAA	0.103781	4.88279e-07	0.000609218	29.3924	1	90.3352	-1.26424
WDR66	Dorsal	0.0363261	3.59426e-12	1.21722e-09	63.9524	1	92.2653	-1.26505
LRRC3C	Nasal	0.0346554	1.39028e-05	0.00577374	21.1912	1	88.036	-1.2654
LOC107053802	Nasal	0.00527282	0.000246811	0.0414957	14.6038	1	88.036	-1.26586
NUAK2	Dorsal	0.0196523	5.16518e-10	9.89669e-08	48.2576	1	92.2653	-1.2679
FAM132A	Dorsal	0.00804347	0.000101389	0.00476841	16.5139	1	92.2653	-1.27022
2025-03-01	Nasal	0.240963	4.56176e-05	0.0125745	18.4074	1	88.036	-1.27516
MIR99A	Dorsal	0.011202	2.83829e-07	2.99042e-05	30.693	1	92.2653	-1.27535
SAMD7	Nasal	0.0640916	9.81148e-05	0.0225816	16.6598	1	88.036	-1.27652
LAMB3	Dorsal	0.00275302	0.000594444	0.0205122	12.6522	1	92.2653	-1.27896
GFRA3	Ventral	0.00570419	0.000226563	0.00663617	14.8105	1	86.7936	-1.28051
LOC107051691	Dorsal	0.00282934	0.0014028	0.0403042	10.8489	1	92.2653	-1.2815
LOC112532897	Ventral	0.0547668	5.98141e-15	2.11635e-12	88.9632	1	86.7936	-1.2826
EYA2	DVcentral	0.0503695	2.40646e-05	0.0148748	19.7561	1	93.9515	-1.2832
RASL11B	Dorsal	0.0133684	1.37741e-05	0.000894599	21.0991	1	92.2653	-1.28376
ADAMTSL2L	Ventral	0.0530607	2.36709e-11	4.25108e-09	58.7838	1	86.7936	-1.28619
LOC395991	Dorsal	0.014982	1.4435e-07	1.64518e-05	32.4562	1	92.2653	-1.28659
TGFBI	Dorsal	0.193712	2.80842e-14	1.71897e-11	81.0387	1	92.2653	-1.29134
LOC112532440	Ventral	0.0113813	0.000385388	0.01037	13.6457	1	86.7936	-1.29202
HHEX	Dorsal	0.0076942	5.14266e-06	0.00038458	23.4492	1	92.2653	-1.29212
LOC101749755	Nasal	0.0135948	6.69032e-05	0.0165209	17.529	1	88.036	-1.29423
BICDL1	Nasal	0.0430355	5.00746e-06	0.00283665	23.6537	1	88.036	-1.29564
EPHA7	Ventral	0.172338	1.09087e-12	2.3725e-10	69.3191	1	86.7936	-1.29688
SNAP25	Nasal	0.0570563	1.46966e-06	0.00129567	26.6957	1	88.036	-1.29804
SHE	Ventral	0.0274192	1.80516e-08	1.73956e-06	38.5098	1	86.7936	-1.29921
LOC101750669	Ventral	0.115951	5.41528e-13	1.27103e-10	71.8248	1	86.7936	-1.29974
ZNF750	Dorsal	0.246644	3.05721e-08	4.14138e-06	36.6099	1	92.2653	-1.30322
PAX2	Dorsal	0.218417	2.83124e-14	1.71897e-11	81.0086	1	92.2653	-1.30481
CNTNAP5	Ventral	0.0116055	0.00126978	0.0286954	11.0999	1	86.7936	-1.30615
SOX14	Ventral	0.0158969	6.8525e-06	0.000324242	22.9318	1	86.7936	-1.30721
KCTD16	Dorsal	0.00641238	9.24598e-06	0.00063532	22.043	1	92.2653	-1.30786
FAM84A	Ventral	0.0126427	2.62941e-05	0.00104761	19.7185	1	86.7936	-1.3118
ADGRB3	Ventral	2.1397	2.2965e-10	3.33992e-08	51.4797	1	86.7936	-1.3156
ELOVL2	Nasal	0.0111031	0.000200315	0.0359748	15.0643	1	88.036	-1.31606
C14ORF39	Dorsal	0.0283552	1.5656e-08	2.2224e-06	38.447	1	92.2653	-1.3181
LOC112530430	Ventral	0.00782127	0.000118769	0.00382026	16.2512	1	86.7936	-1.31902
EPHB2	Dorsal	0.79485	1.52357e-20	2.77829e-17	144.014	1	92.2653	-1.32022
YIPF7	Ventral	0.00364936	0.000519619	0.0134629	12.9986	1	86.7936	-1.32411
LOC112532763	Nasal	0.0138549	9.21941e-07	0.000910647	27.8776	1	88.036	-1.32658
COMTD1	Ventral	0.0513443	1.236e-05	0.000541601	21.5083	1	86.7936	-1.32761
CHRNA4	Dorsal	0.0319539	2.69956e-11	7.17585e-09	57.3725	1	92.2653	-1.33017
LOC112530523	Dorsal	0.406325	4.29919e-12	1.41551e-09	63.356	1	92.2653	-1.33192
SCG3	Nasal	0.0842285	7.55533e-07	0.000778725	28.3863	1	88.036	-1.33543
SORCS3	Dorsal	0.0159246	1.03287e-05	0.000697587	21.7798	1	92.2653	-1.33633
IL1RAPL1	Ventral	0.258834	1.60436e-09	1.87355e-07	45.5357	1	86.7936	-1.33781
GABRA1	Dorsal	0.0231047	1.85402e-07	2.05381e-05	31.8003	1	92.2653	-1.33885
LYPD6B	HAA	0.0132408	5.59188e-05	0.0359891	17.8929	1	90.3352	-1.34118
LOC101749477	Dorsal	0.0347133	3.75802e-05	0.00208636	18.764	1	92.2653	-1.34136
SLC25A21	Ventral	0.153911	5.35847e-21	5.77399e-18	154.829	1	86.7936	-1.34253
NKD1	Ventral	0.254254	9.83292e-09	9.9852e-07	40.235	1	86.7936	-1.34261
CA10	Nasal	0.0421184	2.52015e-06	0.00186696	25.3459	1	88.036	-1.3441
LOC101750095	Ventral	0.0542531	3.40045e-07	2.35018e-05	30.5224	1	86.7936	-1.34502
ARHGEF9	Dorsal	0.0146798	2.35526e-06	0.000195223	25.3527	1	92.2653	-1.34599
FGF8	Temporal	0.225033	1.61103e-06	0.00146888	26.3715	1	90.2548	-1.34607
RASGEF1B	Dorsal	0.015686	8.92968e-05	0.00426788	16.7985	1	92.2653	-1.34634
NXPH1	Dorsal	0.0262065	9.76954e-06	0.000665508	21.912	1	92.2653	-1.34959
LOC771085	Ventral	0.0206703	8.25883e-06	0.000379426	22.4789	1	86.7936	-1.35005
PALMD	Ventral	0.0231562	1.30836e-06	7.65827e-05	27.0455	1	86.7936	-1.35179
WIF1	NTcentral	0.0296242	4.04699e-05	0.0436082	18.573	1	93.319	-1.35465
TMEM74	Ventral	0.0540655	1.0485e-07	8.07002e-06	33.6547	1	86.7936	-1.35504
ITGB3	Dorsal	0.0230381	1.79732e-06	0.000154935	26.0201	1	92.2653	-1.35637
ID2	Ventral	0.734084	7.29613e-11	1.21804e-08	55.1165	1	86.7936	-1.35872
LOC422872	Ventral	0.209526	2.57188e-10	3.67283e-08	51.1259	1	86.7936	-1.35961
HHEX	Ventral	0.0076942	0.000140467	0.00439302	15.8743	1	86.7936	-1.36765
SRRM3	Nasal	0.043987	0.000158989	0.0301974	15.5772	1	88.036	-1.36774
CDK14	Dorsal	0.433146	2.81858e-09	4.54539e-07	43.2833	1	92.2653	-1.36799
PDZD2	Dorsal	0.0195797	3.72749e-11	9.40042e-09	56.3467	1	92.2653	-1.37098
OCA2	Dorsal	0.0631483	5.83063e-11	1.42496e-08	54.9363	1	92.2653	-1.37395
MMP2	Dorsal	0.0106923	0.000167341	0.00722584	15.4003	1	92.2653	-1.3751
RBM20	Dorsal	0.0189231	1.61295e-07	1.80361e-05	32.1649	1	92.2653	-1.37679
PRDM1	Nasal	0.12975	9.02586e-06	0.00436667	22.2251	1	88.036	-1.38111
LOC107051867	Dorsal	0.0025917	0.00166553	0.0460177	10.4942	1	92.2653	-1.38203
USH2A	Ventral	0.178794	2.14572e-12	4.54165e-10	66.9374	1	86.7936	-1.38284
SGK1	Nasal	0.0155897	0.00022217	0.0384435	14.8355	1	88.036	-1.38355
C6H10orf54	Ventral	0.00345095	0.000544199	0.0139619	12.8991	1	86.7936	-1.38716
LOC112531866	Ventral	0.0165484	0.000228575	0.00667315	14.7909	1	86.7936	-1.39758
LOC107055050	Dorsal	0.00169734	0.00184473	0.049638	10.284	1	92.2653	-1.4024
LOC107053941	Ventral	0.0217991	1.28154e-09	1.51145e-07	46.2087	1	86.7936	-1.40248
LOC107052756	Ventral	0.00324905	0.000975537	0.0229198	11.6544	1	86.7936	-1.40534
ZMAT4	Dorsal	0.0190993	2.44972e-09	4.08965e-07	43.6873	1	92.2653	-1.41074
IQCA1	Ventral	0.00737468	3.441e-05	0.00132423	19.0893	1	86.7936	-1.41113
SALL3	Dorsal	0.0239635	3.33309e-05	0.00190699	19.0401	1	92.2653	-1.41376
SSTR1	Dorsal	0.00510158	0.00177136	0.0482664	10.3674	1	92.2653	-1.414
LOC101751579	Dorsal	0.0103786	0.000494304	0.0175419	13.0459	1	92.2653	-1.41747
IL13RA2	Dorsal	0.0214415	1.20609e-05	0.000796425	21.4126	1	92.2653	-1.42859
PLCL1	Ventral	0.230639	5.52095e-13	1.28313e-10	71.7551	1	86.7936	-1.43124
SORCS2	Dorsal	1.14542	5.20228e-14	2.80284e-11	78.7652	1	92.2653	-1.43159
GATA3	Nasal	0.00435523	0.000261535	0.0433563	14.4765	1	88.036	-1.43255
FSHR	Dorsal	0.0201653	0.000458797	0.0165691	13.2056	1	92.2653	-1.43431
ST6GAL1	Ventral	0.0109299	6.25128e-08	5.05778e-06	35.0604	1	86.7936	-1.4374
GBP1	Dorsal	0.00415792	0.00120705	0.036061	11.161	1	92.2653	-1.43789
FAM198B	NTcentral	0.0189069	1.44628e-06	0.00380951	26.5184	1	93.319	-1.43983
EFNB1	Ventral	1.34933	1.75947e-29	4.63445e-26	291.417	1	86.7936	-1.4413
LOC112530139	Ventral	0.112112	2.46843e-06	0.000136085	25.4478	1	86.7936	-1.44495
ETNK2	Ventral	0.0282793	3.41642e-09	3.76697e-07	43.2977	1	86.7936	-1.44952
ADORA1	Ventral	0.00949381	2.18415e-05	0.000894078	20.155	1	86.7936	-1.45247
SOX3	Dorsal	0.010491	0.000474233	0.0169706	13.1347	1	92.2653	-1.45258
ALDH1A1	HAA	0.589474	1.99117e-10	5.24475e-07	51.4023	1	90.3352	-1.45263
COL15A1	Ventral	0.00720916	7.16368e-05	0.00247916	17.3977	1	86.7936	-1.45285
CRHR2	Ventral	0.00190816	0.00235634	0.0475175	9.81863	1	86.7936	-1.45287
GLUL	Ventral	0.0861544	3.16832e-09	3.55963e-07	43.5191	1	86.7936	-1.45714
LOC107054447	Dorsal	0.00528768	8.06868e-06	0.000567585	22.3677	1	92.2653	-1.45826
CACNB2	Ventral	0.079161	7.72786e-10	9.7445e-08	47.7372	1	86.7936	-1.46494
TMEM108	Nasal	0.0635859	4.53415e-05	0.0125745	18.4214	1	88.036	-1.46574
CCND2	Ventral	0.762815	3.05416e-20	2.4134e-17	145.39	1	86.7936	-1.47127
LOC107054051	Dorsal	0.0645671	1.8265e-10	3.97238e-08	51.3998	1	92.2653	-1.47151
SV2B	Ventral	0.0674245	5.79836e-05	0.00207012	17.882	1	86.7936	-1.473
OASL	Dorsal	0.0396022	0.000180606	0.00770044	15.2321	1	92.2653	-1.4731
LOC107053238	Ventral	0.0047007	0.000106402	0.00349841	16.4992	1	86.7936	-1.47514
MTNR1A	Dorsal	0.0046546	0.000101902	0.00477407	16.5026	1	92.2653	-1.47962
COCH	Nasal	0.0227193	0.000146426	0.0286874	15.7608	1	88.036	-1.4807
ZFPM2	Dorsal	0.100002	5.90019e-09	9.20197e-07	41.1765	1	92.2653	-1.4839
LOC112530138	Ventral	0.0126299	6.9932e-08	5.6007e-06	34.7541	1	86.7936	-1.4846
LOC101748814	DVcentral	0.0302598	1.63909e-05	0.0114283	20.6493	1	93.9515	-1.48935
NKX6-2	Dorsal	0.00523979	0.000151588	0.00667944	15.6188	1	92.2653	-1.49177
LOC107052893	Temporal	0.21977	2.64003e-07	0.000284475	30.9889	1	90.2548	-1.49336
SLIT2	Ventral	0.262144	3.42258e-08	3.02745e-06	36.7203	1	86.7936	-1.49648
CACNG3	Ventral	0.0519054	3.25722e-05	0.00126376	19.2173	1	86.7936	-1.50177
NEUROD1	Nasal	0.246233	4.97412e-05	0.0133996	18.2081	1	88.036	-1.50836
EML5	Nasal	0.0946587	0.000292968	0.0472455	14.2277	1	88.036	-1.51021
FGF8	Ventral	0.225033	2.81486e-06	0.000152905	25.1205	1	86.7936	-1.51203
ZNFX1	Dorsal	0.0193667	0.000342227	0.0131063	13.837	1	92.2653	-1.51238
LOC107053055	Ventral	0.178002	9.35056e-09	9.59586e-07	40.3789	1	86.7936	-1.52089
SYNDIG1L	Dorsal	0.0323867	2.29988e-07	2.48954e-05	31.2386	1	92.2653	-1.52122
TAGAP	Dorsal	0.00527696	1.53011e-06	0.000133355	26.4195	1	92.2653	-1.52189
SORCS1	Dorsal	0.521628	4.25741e-14	2.34712e-11	79.501	1	92.2653	-1.52628
UNC13B	Nasal	0.0858514	2.49896e-05	0.00858556	19.8065	1	88.036	-1.53081
SASH1	Ventral	1.33191	1.95735e-22	2.44216e-19	173.86	1	86.7936	-1.53086
BFSP2	Dorsal	0.0119749	4.37611e-05	0.00234706	18.415	1	92.2653	-1.53316
LOC107053254	Dorsal	0.00545038	4.07263e-05	0.00221945	18.5796	1	92.2653	-1.53425
SLC8A3	Dorsal	0.10703	5.16218e-13	2.10991e-10	70.568	1	92.2653	-1.53722
C3H1ORF115	Ventral	0.0147653	4.97449e-11	8.48383e-09	56.3534	1	86.7936	-1.53832
LOC112532154	Ventral	0.0172896	2.65883e-05	0.00105578	19.6924	1	86.7936	-1.53987
NPPC	Ventral	0.011634	7.16773e-07	4.50712e-05	28.5838	1	86.7936	-1.54027
LOC112530575	Dorsal	0.0034068	0.00139219	0.0400622	10.8646	1	92.2653	-1.54118
MCCC2L	Ventral	0.00670553	7.81943e-05	0.00267872	17.1979	1	86.7936	-1.54127
OTX2	Nasal	0.390111	4.12005e-05	0.012152	18.6426	1	88.036	-1.54499
LOC107054288	Dorsal	0.0050982	2.50724e-05	0.00151624	19.6984	1	92.2653	-1.54658
GREB1L	Nasal	0.167728	0.000159229	0.0301974	15.5739	1	88.036	-1.54776
LOC101749540	Dorsal	0.0537543	4.07743e-12	1.3614e-09	63.5321	1	92.2653	-1.54832
EFNB2	HAA	0.470992	1.45549e-13	6.90076e-10	75.576	1	90.3352	-1.55068
FRAS1	Dorsal	0.567835	3.63124e-10	7.35745e-08	49.3145	1	92.2653	-1.55784
COLEC12	Ventral	0.168049	2.74046e-10	3.88946e-08	50.9279	1	86.7936	-1.56408
ERICH5	Dorsal	0.0321028	2.28861e-08	3.17273e-06	37.4013	1	92.2653	-1.56567
EFNB2	DVcentral	0.470992	4.36013e-11	1.86871e-07	55.5896	1	93.9515	-1.5682
TBX5	HAA	0.24193	3.98305e-11	1.18028e-07	56.4529	1	90.3352	-1.57339
LOC101748407	Nasal	0.0173331	5.53511e-05	0.0142625	17.9626	1	88.036	-1.57747
LOC107054051	Temporal	0.0645671	7.57337e-08	9.97413e-05	34.2953	1	90.2548	-1.57897
GALNT6	Dorsal	0.00297518	5.06042e-05	0.002625	18.0832	1	92.2653	-1.57955
SMPX	Ventral	0.006553	4.88398e-05	0.00178672	18.2772	1	86.7936	-1.58003
LOC426155	Ventral	0.123938	1.20514e-13	3.40108e-11	77.3413	1	86.7936	-1.58465
BMP2	Ventral	0.128485	8.76214e-10	1.09324e-07	47.3559	1	86.7936	-1.58735
IGSF11	Ventral	0.290025	1.38558e-08	1.36861e-06	39.2579	1	86.7936	-1.59001
LOC101750827	Ventral	0.00470744	0.000229239	0.0066843	14.7845	1	86.7936	-1.59715
VCAN	Dorsal	0.0457521	6.9507e-07	6.48714e-05	28.3999	1	92.2653	-1.59813
VIL1	Ventral	0.129791	1.29935e-12	2.80021e-10	68.6998	1	86.7936	-1.59929
CHGA	Nasal	0.0629452	4.70093e-06	0.00283665	23.8082	1	88.036	-1.59965
RIMS2	Nasal	0.110125	0.000111045	0.0243743	16.3808	1	88.036	-1.60118
GATA3	DVcentral	0.00435523	9.148e-05	0.0384296	16.7168	1	93.9515	-1.60677
MIR6608-2	Dorsal	0.00218759	0.000575239	0.0200025	12.7222	1	92.2653	-1.60744
CLYBL	Dorsal	0.096629	1.23242e-06	0.000110248	26.9588	1	92.2653	-1.61014
BDH1	Ventral	0.0158461	2.86147e-13	7.14043e-11	74.143	1	86.7936	-1.61045
NPR3	Dorsal	0.0126255	1.39057e-06	0.000123003	26.6575	1	92.2653	-1.61133
LOC107053730	HAA	0.246446	2.07354e-05	0.0163851	20.1867	1	90.3352	-1.61185
LOC107051652	Ventral	0.0241673	5.72434e-06	0.000276941	23.3703	1	86.7936	-1.62906
EPHA5	Ventral	0.034839	3.28326e-07	2.28249e-05	30.6145	1	86.7936	-1.62925
LOC101751097	Dorsal	0.0669906	1.55997e-07	1.75263e-05	32.2524	1	92.2653	-1.63451
TP53TG5	Dorsal	0.00524454	1.09784e-06	9.93338e-05	27.2482	1	92.2653	-1.64365
C14orf132	Nasal	0.0443985	4.34561e-06	0.00283665	24.0007	1	88.036	-1.64993
NRP2	Ventral	0.0154455	1.76725e-07	1.30512e-05	32.2536	1	86.7936	-1.65665
LOC112530114	Ventral	0.0180831	0.000234333	0.00680118	14.736	1	86.7936	-1.65967
EPHA8	Dorsal	0.00669918	0.000184601	0.00781167	15.184	1	92.2653	-1.66087
EDIL3	Nasal	0.125669	5.66672e-06	0.00298523	23.352	1	88.036	-1.6631
RXRG	Nasal	0.117007	5.14536e-06	0.00283665	23.5874	1	88.036	-1.66381
HMX1	Temporal	0.721847	4.53383e-23	1.79132e-19	178.061	1	90.2548	-1.66804
RASL12	Ventral	0.00455745	0.000266056	0.00757158	14.4562	1	86.7936	-1.67633
LOC112530584	DVcentral	0.0360674	3.58173e-11	1.86871e-07	56.2064	1	93.9515	-1.67837
VAX1	HAA	0.253031	4.86994e-09	1.04952e-05	41.9029	1	90.3352	-1.68385
CDH6	Dorsal	0.00940151	1.56432e-09	2.72675e-07	44.9878	1	92.2653	-1.68519
SCNN1B	Dorsal	0.0274636	4.40277e-12	1.42975e-09	63.2769	1	92.2653	-1.68594
RBP4	Nasal	0.657151	5.02052e-06	0.00283665	23.6474	1	88.036	-1.68819
PDZRN4	Ventral	0.0137284	3.37409e-05	0.00130271	19.1351	1	86.7936	-1.69088
SUSD4	Ventral	0.00325731	0.000373608	0.0101104	13.7132	1	86.7936	-1.69442
C1QTNF5	Dorsal	0.0295096	2.21947e-08	3.09499e-06	37.4854	1	92.2653	-1.70328
FAM13C	Ventral	0.074701	3.49513e-07	2.40859e-05	30.4504	1	86.7936	-1.71241
ZNF804B	Nasal	0.0375585	1.4757e-06	0.00129567	26.6854	1	88.036	-1.7144
F13A1	Ventral	0.00151196	0.00231497	0.0468648	9.85494	1	86.7936	-1.73257
LOC107052682	Nasal	0.0170275	0.000115807	0.0249574	16.2863	1	88.036	-1.7377
ANOS1	Ventral	0.392145	9.6404e-13	2.13584e-10	69.7583	1	86.7936	-1.73771
CRYAB	Dorsal	0.345472	2.94487e-20	4.9865e-17	140.685	1	92.2653	-1.73787
GPR26	Ventral	0.0104892	0.00181279	0.0380637	10.3587	1	86.7936	-1.74202
INHBA	Dorsal	0.00835478	0.000333333	0.0128071	13.894	1	92.2653	-1.74268
FGF23	Ventral	0.00327793	0.000185291	0.00556717	15.2562	1	86.7936	-1.74568
CHRM2	Dorsal	0.0224659	0.000108015	0.00503064	16.3723	1	92.2653	-1.74598
AKR1D1	Dorsal	0.00679593	0.000156737	0.00685537	15.5449	1	92.2653	-1.75125
LOC101751895	Ventral	0.00375427	0.000990596	0.023136	11.622	1	86.7936	-1.75344
EPHB3	Dorsal	0.332966	1.81956e-17	1.87541e-14	110.611	1	92.2653	-1.75706
TBX5	DVcentral	0.24193	1.7563e-13	2.08175e-09	73.9276	1	93.9515	-1.76132
LOC100858777	Dorsal	0.0469882	1.4309e-06	0.0001261	26.5863	1	92.2653	-1.76192
CYP26A1	Dorsal	0.0319148	3.33756e-14	1.88382e-11	80.399	1	92.2653	-1.76237
HCN4	Dorsal	0.00287571	0.000880916	0.0279558	11.8201	1	92.2653	-1.76627
SHISA2	Dorsal	0.497427	4.65366e-19	6.48939e-16	127.25	1	92.2653	-1.76998
LOC112531952	Dorsal	0.00193927	0.000105725	0.00494116	16.4202	1	92.2653	-1.77131
LOC101748323	Ventral	0.00737318	4.1114e-08	3.57014e-06	36.2124	1	86.7936	-1.78949
SLC4A11	Dorsal	0.0131961	0.00157697	0.0441366	10.6069	1	92.2653	-1.79045
RASSF7	Dorsal	0.118629	9.29471e-16	7.10775e-13	94.1779	1	92.2653	-1.79362
OTOG	Dorsal	0.0108838	9.27876e-11	2.13556e-08	53.4865	1	92.2653	-1.8017
LOC112531504	Ventral	0.00626434	2.03847e-05	0.000838957	20.318	1	86.7936	-1.80901
LOC101752106	Nasal	0.0479253	1.18083e-05	0.0050896	21.5807	1	88.036	-1.80968
C1QTNF4	Ventral	0.306993	3.9296e-24	6.65394e-21	198.291	1	86.7936	-1.81797
AFF3	Ventral	0.13161	1.06713e-09	1.28413e-07	46.7598	1	86.7936	-1.81799
LOC422872	Temporal	0.209526	1.33021e-14	3.50377e-11	84.52	1	90.2548	-1.81953
LOC112530551	Dorsal	0.123472	1.24046e-12	4.4555e-10	67.5441	1	92.2653	-1.82281
GRIN3A	Ventral	0.150167	6.93026e-17	3.22135e-14	107.784	1	86.7936	-1.82705
PAX2	Temporal	0.218417	9.02262e-14	2.1389e-10	77.3439	1	90.2548	-1.82769
LOC112530267	Dorsal	0.00424504	0.000474627	0.0169706	13.1329	1	92.2653	-1.83555
C5AR1	Ventral	0.00677937	1.30235e-05	0.000567706	21.3831	1	86.7936	-1.83821
TBX4	Ventral	0.00248412	0.000964755	0.0227115	11.6779	1	86.7936	-1.8441
RDH10	Dorsal	0.324246	2.70543e-13	1.25755e-10	72.8342	1	92.2653	-1.8498
KCNK3	Nasal	0.0156497	0.00023596	0.0402422	14.7028	1	88.036	-1.84986
TBX2	Ventral	0.485138	1.17469e-21	1.32606e-18	163.375	1	86.7936	-1.85079
LDB3	Ventral	0.0528494	5.59242e-08	4.60326e-06	35.3655	1	86.7936	-1.85716
SOHO-1	Temporal	0.439558	7.28205e-27	4.73924e-23	235.078	1	90.2548	-1.86172
KIAA1755	Ventral	0.00399474	0.000401336	0.0107504	13.5575	1	86.7936	-1.86656
LOC107052330	Ventral	0.00931566	2.26233e-08	2.0868e-06	37.8752	1	86.7936	-1.87067
CRABP1	Ventral	0.65834	9.09743e-13	2.03456e-10	69.9648	1	86.7936	-1.87139
TSGA10	Ventral	0.00416465	2.5596e-05	0.00102324	19.7816	1	86.7936	-1.87326
CMPK2	Dorsal	0.0174242	6.21617e-06	0.000450644	22.9925	1	92.2653	-1.87377
SHTN1	Dorsal	0.105716	2.67346e-19	4.22514e-16	129.884	1	92.2653	-1.87432
ENOX1	Ventral	0.560368	9.88771e-25	1.80306e-21	207.456	1	86.7936	-1.87801
LOC107054930	Ventral	0.00543003	0.000166224	0.00507797	15.498	1	86.7936	-1.88022
CALB2	Dorsal	0.0312117	2.86202e-07	3.00208e-05	30.6715	1	92.2653	-1.88425
LOC418421	Ventral	0.00421853	6.08062e-06	0.000289452	23.2229	1	86.7936	-1.88694
SLC32A1	Ventral	0.0105762	5.96184e-06	0.000286096	23.271	1	86.7936	-1.89559
LOC107053730	DVcentral	0.246446	3.27346e-06	0.00337394	24.4894	1	93.9515	-1.9018
LOC112532753	Ventral	0.0896981	3.25197e-14	1.04177e-11	82.3108	1	86.7936	-1.92587
ALDH1A1	DVcentral	0.589474	1.14125e-14	2.70544e-10	83.8626	1	93.9515	-1.92706
LOC100857302	Ventral	0.00483895	0.000111602	0.00364412	16.3915	1	86.7936	-1.93043
EXPH5	Dorsal	0.00494392	1.06829e-08	1.59276e-06	39.5088	1	92.2653	-1.93167
KCNMB2	Dorsal	0.0055702	4.40947e-05	0.00235961	18.3976	1	92.2653	-1.93361
FSTL5	Nasal	0.261519	6.76614e-07	0.000729082	28.6693	1	88.036	-1.94038
BOLL	Ventral	0.00241309	4.05557e-05	0.00151404	18.7073	1	86.7936	-1.9405
LOC112532754	Ventral	0.010382	4.28809e-10	5.80878e-08	49.5403	1	86.7936	-1.9408
PIK3R5	Dorsal	0.0099118	5.55577e-06	0.000409022	23.2628	1	92.2653	-1.94809
VAX1	DVcentral	0.253031	1.09001e-08	2.87109e-05	39.3152	1	93.9515	-1.94938
LOC101750459	Ventral	0.00810073	7.91507e-06	0.000367191	22.5819	1	86.7936	-1.95663
NRP1	Dorsal	0.099172	5.1767e-10	9.89669e-08	48.251	1	92.2653	-1.95696
IRX5	Dorsal	0.0438222	3.42457e-13	1.53175e-10	72.0037	1	92.2653	-1.95742
UACA	Ventral	0.196985	3.45649e-18	2.1563e-15	121.582	1	86.7936	-1.95881
CLDN11	Dorsal	0.00258518	2.02288e-06	0.000170051	25.7277	1	92.2653	-1.96583
LRIG1	Dorsal	0.0109004	2.1581e-10	4.60901e-08	50.8906	1	92.2653	-1.97913
EYA2	Dorsal	0.0503695	1.55409e-09	2.72675e-07	45.007	1	92.2653	-1.97954
LOC101750669	HAA	0.115951	2.40516e-17	1.90056e-13	110.452	1	90.3352	-1.98642
AJAP1	Ventral	0.0417549	3.27634e-09	3.66172e-07	43.4206	1	86.7936	-1.99294
LOC112532397	Dorsal	0.00169182	8.75002e-05	0.00419046	16.8441	1	92.2653	-1.99634
LOC112529963	Nasal	0.0265068	0.000165958	0.0312238	15.4817	1	88.036	-2.00487
GRIA2	Nasal	0.0469302	6.63048e-06	0.003417	22.9703	1	88.036	-2.00887
LOC426155	HAA	0.123938	5.15857e-12	2.03815e-08	63.1394	1	90.3352	-2.0129
LOC112532829	Dorsal	0.00209526	4.58027e-05	0.00242366	18.3107	1	92.2653	-2.01378
LOC101752117	Ventral	0.00463357	3.65497e-06	0.00019001	24.4728	1	86.7936	-2.01853
LOC107053185	Nasal	0.0130304	4.15217e-05	0.012152	18.6246	1	88.036	-2.02604
ISL2	Nasal	0.0372811	2.64021e-05	0.00894126	19.6777	1	88.036	-2.03033
LOC100857367	DVcentral	0.0273599	5.54239e-05	0.0273725	17.8451	1	93.9515	-2.03662
PIK3R6	Dorsal	0.000984479	0.000362598	0.0137093	13.712	1	92.2653	-2.0403
MIR6555	Ventral	0.017466	7.89458e-09	8.20828e-07	40.8647	1	86.7936	-2.05646
LOC107054633	Dorsal	0.00384902	1.4791e-06	0.000129865	26.5038	1	92.2653	-2.06945
NTN4	HAA	0.0246502	1.06931e-08	1.94992e-05	39.671	1	90.3352	-2.06958
GJA1	Ventral	0.837558	8.43973e-18	4.65284e-15	117.373	1	86.7936	-2.07705
LOC107052601	Dorsal	0.009094	1.25818e-08	1.82985e-06	39.0531	1	92.2653	-2.07984
PRSS35	Ventral	0.0736515	7.67977e-14	2.33406e-11	79.0337	1	86.7936	-2.09791
SLC39A8	Ventral	0.00938929	2.19035e-10	3.20521e-08	51.6279	1	86.7936	-2.10938
CITED4	Dorsal	0.011876	3.65339e-08	4.89307e-06	36.1255	1	92.2653	-2.11232
CDH13	Dorsal	0.00646064	1.06718e-07	1.26716e-05	33.2529	1	92.2653	-2.1127
EPHA3	NTcentral	0.577149	3.20461e-32	7.59686e-28	326.301	1	93.319	-2.11469
LOC112532788	Ventral	0.00719307	3.62619e-08	3.1838e-06	36.56	1	86.7936	-2.14297
DRD1	Ventral	0.128692	3.00807e-20	2.4134e-17	145.471	1	86.7936	-2.14556
FLRT3	Dorsal	0.066814	8.89039e-11	2.08669e-08	53.6193	1	92.2653	-2.16405
BAMBI	Ventral	0.468078	3.94689e-18	2.36478e-15	120.951	1	86.7936	-2.16888
GABRG3	Nasal	0.0372252	0.00014994	0.029135	15.7079	1	88.036	-2.17157
EDKM	Dorsal	0.00279212	3.45207e-05	0.00196247	18.9593	1	92.2653	-2.18515
PVALB	Ventral	0.0157	2.75639e-10	3.88946e-08	50.9098	1	86.7936	-2.18626
PDE6B	Nasal	0.0243913	4.39807e-05	0.0125745	18.4917	1	88.036	-2.19079
LOC101750074	DVcentral	0.00937076	4.00462e-06	0.00379734	24.0006	1	93.9515	-2.21006
LOC415324	Nasal	0.0121183	1.1662e-05	0.0050896	21.6105	1	88.036	-2.22923
LOC112532783	Dorsal	0.00302725	7.83457e-06	0.000552757	22.438	1	92.2653	-2.24042
MOV10	Dorsal	0.00213804	0.00048667	0.0173228	13.0792	1	92.2653	-2.24413
STAC	Ventral	0.0164179	3.47007e-06	0.000181593	24.6012	1	86.7936	-2.2459
PTPRR	Nasal	0.0170301	1.39016e-05	0.00577374	21.1914	1	88.036	-2.2522
TMEM132B	Dorsal	0.1085	4.25945e-13	1.8359e-10	71.2388	1	92.2653	-2.25645
ALDH1A3	HAA	0.196489	1.1149e-11	3.77568e-08	60.5819	1	90.3352	-2.26944
EPHA3	HAA	0.577149	1.27667e-22	3.02646e-18	171.912	1	90.3352	-2.27987
RBP3	Nasal	0.0578953	2.35791e-05	0.00822008	19.9427	1	88.036	-2.28031
LOC101750669	NTcentral	0.115951	4.40605e-23	3.48166e-19	174.478	1	93.319	-2.28717
LOC419429	Ventral	0.0321744	1.22839e-13	3.42592e-11	77.27	1	86.7936	-2.28967
AQP4	Ventral	0.00221675	0.00013635	0.00428688	15.941	1	86.7936	-2.29105
DBX2	Ventral	0.00601832	2.76133e-06	0.000150483	25.1683	1	86.7936	-2.31631
OPN1LW	Nasal	0.0173824	2.64354e-06	0.00189902	25.2272	1	88.036	-2.32334
CCNA1	Dorsal	0.00303611	1.06551e-07	1.26716e-05	33.257	1	92.2653	-2.32732
CAPN6	Dorsal	0.0469209	1.20176e-11	3.39154e-09	59.9782	1	92.2653	-2.33575
LOC426155	NTcentral	0.123938	1.05606e-21	6.25872e-18	156.951	1	93.319	-2.34262
LOC100858293	Nasal	0.00757088	5.13541e-06	0.00283665	23.5921	1	88.036	-2.34304
TFCP2L1	Ventral	0.0082231	6.86916e-10	8.85002e-08	48.0957	1	86.7936	-2.36025
SLC38A11	Ventral	0.026829	4.66203e-09	4.95596e-07	42.389	1	86.7936	-2.36716
CD109	Dorsal	0.19471	1.45239e-13	7.32563e-11	75.0466	1	92.2653	-2.38085
LOC112532472	Dorsal	0.000725539	0.00182471	0.0493232	10.3064	1	92.2653	-2.38384
EGFLAM	Nasal	0.0915591	1.66689e-05	0.00637343	20.7604	1	88.036	-2.38648
HELT	Dorsal	0.0213078	3.53545e-06	0.000280306	24.3581	1	92.2653	-2.38714
LOC107049884	Dorsal	0.00635612	1.94978e-06	0.000165747	25.8186	1	92.2653	-2.38963
LOC101748577	Ventral	0.107419	5.27243e-13	1.26251e-10	71.9212	1	86.7936	-2.39006
POSTN	DVcentral	0.0149411	1.49716e-05	0.010755	20.8612	1	93.9515	-2.42111
GBX1	Ventral	0.00630353	2.78879e-08	2.52332e-06	37.2901	1	86.7936	-2.42621
LOC768429	Ventral	0.00156099	0.00229014	0.046489	9.87707	1	86.7936	-2.42898
LOC101750074	Dorsal	0.00937076	3.11045e-11	8.01481e-09	56.9212	1	92.2653	-2.43864
NR2F2	Ventral	0.612864	3.5268e-32	1.67213e-28	349.436	1	86.7936	-2.43889
LOC112532175	Ventral	0.0263627	1.99119e-08	1.89571e-06	38.2336	1	86.7936	-2.43967
PTPRM	Nasal	0.1187	2.28341e-05	0.00807918	20.0181	1	88.036	-2.44267
RNF223	Ventral	0.00857893	9.95127e-11	1.61579e-08	54.1224	1	86.7936	-2.46666
MKX	Ventral	0.0183356	4.42446e-10	5.92577e-08	49.4438	1	86.7936	-2.46974
LOC107055922	Nasal	0.0366481	0.000135465	0.0272148	15.9347	1	88.036	-2.48271
BARX1	Dorsal	0.00534577	5.02477e-10	9.7637e-08	48.34	1	92.2653	-2.49971
LOC107053759	Ventral	0.00583143	5.37874e-05	0.00193836	18.0548	1	86.7936	-2.50122
SP5	Dorsal	0.00353398	6.28168e-06	0.000454005	22.9673	1	92.2653	-2.5094
LY86	Ventral	0.00126153	0.000503376	0.0130988	13.0671	1	86.7936	-2.52
FAM167A	Dorsal	0.00306294	1.80431e-08	2.54601e-06	38.055	1	92.2653	-2.53746
ALDH1A3	DVcentral	0.196489	4.3683e-12	3.45183e-08	62.9744	1	93.9515	-2.54771
SYT15	Dorsal	0.00972352	1.44889e-09	2.56324e-07	45.2114	1	92.2653	-2.56347
LOC101748621	Ventral	0.0849541	2.59297e-13	6.53924e-11	74.5042	1	86.7936	-2.56446
LOC107052867	Ventral	0.00833939	1.16138e-07	8.82426e-06	33.3789	1	86.7936	-2.57121
SLC40A1	Ventral	0.253054	1.59165e-16	6.98736e-14	104.124	1	86.7936	-2.58491
LOC101749484	Dorsal	0.0185082	2.4827e-13	1.20112e-10	73.1379	1	92.2653	-2.59355
CYP1B1	Temporal	0.780321	2.10363e-16	6.23358e-13	101.161	1	90.2548	-2.61542
LOC107054519	Ventral	0.00254315	0.000319465	0.00887836	14.0549	1	86.7936	-2.62366
TTPA	Dorsal	0.003632	8.49395e-11	2.03392e-08	53.7611	1	92.2653	-2.63002
LOC769444	Dorsal	0.00344706	1.28907e-09	2.33272e-07	45.5531	1	92.2653	-2.69759
EPHA8	HAA	0.00669918	5.61712e-05	0.0359891	17.8826	1	90.3352	-2.72224
OFCC1	Dorsal	0.000924966	0.000232959	0.00939207	14.6735	1	92.2653	-2.72491
LOC101749175	Ventral	0.226903	1.21307e-22	1.59761e-19	176.734	1	86.7936	-2.78933
LOC112533494	Ventral	0.0415197	6.83452e-21	7.04432e-18	153.486	1	86.7936	-2.7932
CHRDL1	Dorsal	1.14411	2.41948e-39	5.73563e-35	509.497	1	92.2653	-2.81639
SEMA3D	Ventral	0.0441766	8.05014e-08	6.3825e-06	34.3708	1	86.7936	-2.8262
EPHA8	Nasal	0.00669918	4.11009e-05	0.012152	18.6482	1	88.036	-2.83555
RP1	Nasal	0.0412096	3.53137e-08	5.58097e-05	36.5339	1	88.036	-2.85477
NR0B1	Ventral	0.078264	4.59401e-09	4.90566e-07	42.4318	1	86.7936	-2.86599
EPHA8	NTcentral	0.00669918	2.7436e-09	1.3008e-05	43.2577	1	93.319	-2.87015
CYP26C1	Temporal	0.00737403	3.45666e-05	0.0199862	18.9994	1	90.2548	-2.88081
LOC112533503	Ventral	0.00387071	5.58836e-07	3.6596e-05	29.2269	1	86.7936	-2.88542
HCRT	Ventral	0.118539	3.38455e-12	6.74236e-10	65.3541	1	86.7936	-2.88967
CLIC5	Ventral	0.00587288	3.98327e-08	3.48441e-06	36.2999	1	86.7936	-2.89027
IL1RAP	Ventral	0.0195153	6.77794e-10	8.78021e-08	48.1365	1	86.7936	-2.91947
SPATA22	Ventral	0.00233154	0.000298883	0.008385	14.2007	1	86.7936	-2.93452
MLC1	Dorsal	0.0131675	1.76235e-05	0.00111408	20.5203	1	92.2653	-2.94055
LOC112530584	Ventral	0.0360674	1.04721e-09	1.27308e-07	46.8167	1	86.7936	-2.98042
LOC101748814	Dorsal	0.0302598	6.35831e-12	2.00974e-09	62.061	1	92.2653	-2.9921
IRX3	Dorsal	0.14848	9.21699e-21	1.82082e-17	146.585	1	92.2653	-3.0107
EYA4	Ventral	0.051	2.32871e-17	1.25464e-14	112.692	1	86.7936	-3.04308
COL22A1	Ventral	0.00819646	1.27419e-07	9.55886e-06	33.1294	1	86.7936	-3.07513
ADPRHL1	Dorsal	0.0037077	9.06694e-08	1.11054e-05	33.6851	1	92.2653	-3.07966
KCTD4	Ventral	0.00444579	2.00691e-07	1.46839e-05	31.915	1	86.7936	-3.09239
LOC112532159	Ventral	0.00447406	9.23807e-05	0.00309756	16.819	1	86.7936	-3.09915
LOC107052893	Dorsal	0.21977	4.17424e-17	3.66498e-14	107.023	1	92.2653	-3.10165
LOC107051956	NTcentral	0.001351	6.37534e-06	0.0100756	22.9005	1	93.319	-3.11483
LOC107054674	Ventral	0.00600048	2.26735e-05	0.000923535	20.0669	1	86.7936	-3.18554
LOC112532885	Dorsal	0.00707769	1.21848e-12	4.44389e-10	67.6052	1	92.2653	-3.2064
LOC107052892	Dorsal	0.0385839	8.65566e-16	6.8397e-13	94.4631	1	92.2653	-3.20935
FOXD1	HAA	0.295291	3.11181e-21	3.68843e-17	154.112	1	90.3352	-3.20956
LOC112530626	Dorsal	0.000978754	0.000503807	0.0177992	13.0052	1	92.2653	-3.2876
TMEM154	Dorsal	0.00110579	0.000129936	0.00590087	15.9607	1	92.2653	-3.2884
CPXM2	Ventral	0.011074	0.000265384	0.00756152	14.4618	1	86.7936	-3.28932
LOC772381	Ventral	0.0310505	1.44569e-19	1.10553e-16	137.274	1	86.7936	-3.30058
OPN4	Ventral	0.00547899	4.22585e-07	2.88698e-05	29.9537	1	86.7936	-3.31105
FOXD1	NTcentral	0.295291	2.54597e-31	3.01774e-27	308.125	1	93.319	-3.32825
LOC101750669	Nasal	0.115951	8.77594e-26	5.20106e-22	221.819	1	88.036	-3.33484
RAMP1	Ventral	0.0529047	1.86036e-16	7.87529e-14	103.445	1	86.7936	-3.34782
SPERT	Ventral	0.0186678	4.34282e-17	2.19044e-14	109.872	1	86.7936	-3.36457
P3H2	Ventral	0.00576006	2.35908e-07	1.69983e-05	31.4861	1	86.7936	-3.38808
KCNG1	Ventral	0.000911198	0.000748644	0.0184101	12.216	1	86.7936	-3.43682
LYPD6B	Ventral	0.0132408	1.1449e-13	3.27001e-11	77.533	1	86.7936	-3.43818
GPNMB	Dorsal	0.000843411	0.00110169	0.0335258	11.3515	1	92.2653	-3.4531
MGLL	Dorsal	0.0703085	5.33663e-14	2.81134e-11	78.6719	1	92.2653	-3.49843
PHOX2B	Ventral	0.00684479	6.54459e-07	4.19602e-05	28.8184	1	86.7936	-3.6003
PLXDC2	Dorsal	0.0792416	1.98249e-07	2.1859e-05	31.6253	1	92.2653	-3.64443
FOXD2	Ventral	0.00842393	5.15202e-08	4.31568e-06	35.5907	1	86.7936	-3.67718
ADAM19	Ventral	0.000653433	0.00105496	0.0245667	11.4892	1	86.7936	-3.74242
EPHA3	Nasal	0.577149	3.17127e-37	7.51781e-33	474.71	1	88.036	-3.89673
TBX3	Ventral	0.711626	1.92606e-40	4.56592e-36	588.828	1	86.7936	-3.95383
GDF6	Ventral	0.477204	2.0451e-27	4.40738e-24	252.294	1	86.7936	-3.98375
LOC107052023	Ventral	0.000554752	0.000818761	0.0198259	12.0255	1	86.7936	-4.01475
LOC426155	Nasal	0.123938	3.67507e-19	1.24459e-15	131.533	1	88.036	-4.05933
LOC107054671	Ventral	0.0458829	2.45572e-18	1.57339e-15	123.217	1	86.7936	-4.11459
LOC423301	Temporal	0.0271398	9.4751e-08	0.000118219	33.6949	1	90.2548	-4.1827
UNC5B	Ventral	0.321038	1.57543e-33	1.24491e-29	381.74	1	86.7936	-4.26576
POSTN	Dorsal	0.0149411	1.8547e-14	1.22132e-11	82.5861	1	92.2653	-4.43219
WIF1	Ventral	0.0296242	1.76695e-08	1.70968e-06	38.5701	1	86.7936	-4.56455
LOC101752292	Ventral	0.000974338	5.27447e-05	0.0019148	18.0998	1	86.7936	-4.60444
FOXG1	Temporal	0.095502	1.69348e-18	5.7351e-15	122.552	1	90.2548	-4.64784
BMPR1B	Dorsal	0.614806	8.50306e-21	1.82082e-17	147	1	92.2653	-4.66513
LOC425362	Dorsal	0.000401081	0.00135087	0.0391988	10.9271	1	92.2653	-4.69515
LOC100857367	Dorsal	0.0273599	3.23892e-13	1.47657e-10	72.1996	1	92.2653	-4.79275
GATA3	Ventral	0.00435523	8.43488e-08	6.66524e-06	34.2439	1	86.7936	-4.94842
LOC100857297	Dorsal	0.0602642	5.48346e-11	1.35407e-08	55.129	1	92.2653	-4.97951
LOC100857270	Dorsal	0.0228783	9.91025e-11	2.21634e-08	53.2823	1	92.2653	-5.24203
LYPD6	Ventral	0.28362	3.53196e-33	2.09322e-29	373.126	1	86.7936	-5.40154
SMOC1	Dorsal	0.706061	4.46616e-13	1.89062e-10	71.0732	1	92.2653	-5.48869
EFNB2	Ventral	0.470992	8.36562e-31	3.30525e-27	318.827	1	86.7936	-5.56186
TBX5	Ventral	0.24193	1.55384e-29	4.60442e-26	292.498	1	86.7936	-5.87489
ALDH1A1	Ventral	0.589474	1.84328e-34	2.18484e-30	405.427	1	86.7936	-5.89643
LOC100859722	Dorsal	0.00351193	9.90174e-08	1.20375e-05	33.4513	1	92.2653	-5.93364
FOXD1	Nasal	0.295291	7.37749e-35	8.74453e-31	409.317	1	88.036	-6.14324
VAX1	Dorsal	0.253031	1.47656e-27	8.75082e-24	242.446	1	92.2653	-6.15594
ALDH1A3	Dorsal	0.196489	1.7191e-24	5.82185e-21	195.146	1	92.2653	-6.28986
LOC107053730	Dorsal	0.246446	1.58173e-15	1.17176e-12	92.0632	1	92.2653	-6.30364
SLC5A7	Dorsal	0.000291564	0.000372988	0.0139465	13.651	1	92.2653	-10
LOC107054438	Dorsal	0.000229571	0.00169169	0.0464696	10.4621	1	92.2653	-10
LOC112531977	Dorsal	0.000209565	0.000415903	0.0152622	13.4164	1	92.2653	-10
LOC100859586	Dorsal	0.000180615	0.00167435	0.0462074	10.4833	1	92.2653	-10
LOC107055104	Dorsal	0.000304806	0.000810945	0.0261199	11.9944	1	92.2653	-10
LOC101750668	Dorsal	0.000551979	8.01343e-05	0.00389276	17.0419	1	92.2653	-10
EDMTF4	Dorsal	0.000602875	2.17694e-06	0.000181713	25.5466	1	92.2653	-10
AvBD13	Dorsal	0.000275437	0.000353567	0.0134322	13.7665	1	92.2653	-10
LOC107054520	Ventral	0.000421713	0.000170823	0.00520506	15.4371	1	86.7936	-10
LOC112532120	Ventral	0.00122501	8.09901e-06	0.00037426	22.5262	1	86.7936	-10
LOC107053071	Ventral	0.000857104	6.26464e-05	0.00220341	17.7045	1	86.7936	-10
LOC112532545	Ventral	0.000329737	0.00136824	0.0303704	10.9437	1	86.7936	-10
LOC107053856	Ventral	0.000411024	0.00252004	0.0498665	9.6811	1	86.7936	-10
