# Supplementary material for: Integration of in situ hybridization and scRNA-seq data provides a 2D topographical map of the developing retina across species
Source: bioRxiv. 2026 Jan 4:2026.01.04.697548. Preprint. [Version 1] doi: 10.64898/2026.01.04.697548 (PMC12776276; doi:10.64898/2026.01.04.697548)
Supplement: Supplement 3 — Supplementary Table 3. Comprehensive analysis of expression patterns of FGF and BMP pathway genes across human and mouse datasets. The table lists all genes surveyed, indicating which genes were detected, not detected, and which exceeded the expression threshold (>0.1 TPM). Genes are categorized by detection status and expression level to identify candidates potentially involved in early patterning and signaling. [file media-3.xlsx]

## Sheet: SF20_mouse
Comprehensive FGF Family Analysis - MOUSE
============================================================
Total genes analyzed: 27
Genes found: 14
Genes not found: 13
Genes with expression >0.1: 7
FGF Ligands (1-10) (10 genes):
✗ Fgf1
✓ Fgf2 (max: 0.028)
✓ Fgf3 (max: 0.623)
✗ Fgf4
✗ Fgf5
✗ Fgf6
✗ Fgf7
✓ Fgf8 (max: 0.062)
✓ Fgf9 (max: 0.762)
✗ Fgf10
FGF Ligands (11-14) (4 genes):
✓ Fgf11 (max: 0.027)
✓ Fgf12 (max: 0.089)
✓ Fgf13 (max: 0.368)
✓ Fgf14 (max: 0.080)
FGF Ligands (15-23) (8 genes):
✓ Fgf15 (max: 2.955)
✗ Fgf16
✗ Fgf17
✓ Fgf18 (max: 0.012)
✗ Fgf20
✗ Fgf21
✗ Fgf22
✗ Fgf23
FGF Receptors (5 genes):
✓ Fgfr1 (max: 0.256)
✓ Fgfr2 (max: 0.158)
✓ Fgfr3 (max: 0.019)
✗ Fgfr4
✓ Fgfrl1 (max: 0.122)
----------------------------------------
Top Expressed FGF Family Members:
1. Fgf15 : max = 2.955
2. Fgf9 : max = 0.758
3. Fgf3 : max = 0.623
4. Fgf13 : max = 0.368
5. Fgfr1 : max = 0.256
6. Fgfr2 : max = 0.158
7. Fgfrl1 : max = 0.122
============================================================
Analysis parameters:
Percentile clip: 0.95
Smoothing sigma: 1.0
Bin size: 51
Min gene count: 30
----------------------------------------
Notes:
- FGF15 in mouse corresponds to FGF19 in humans
- FGF11-14 form a distinct subfamily with intracellular functions
- Fgfrl1 is FGF receptor-like 1, lacks tyrosine kinase domain

## Sheet: SF20_human
Comprehensive FGF Family Analysis (HUMAN)
============================================================
Total genes analyzed: 27
Genes found: 22
Genes not found: 5
Genes with notable expression (>0.1): 9
Genes by Category:
----------------------------------------
FGF Ligands (1-10) (10 genes):
✓ FGF1 (max: 0.041)
✓ FGF2 (max: 0.236)
✓ FGF3 (max: 0.029)
✗ FGF4
✗ FGF5
✗ FGF6
✓ FGF7 (max: 0.083)
✓ FGF8 (max: 0.181)
✓ FGF9 (max: 0.551)
✓ FGF10 (max: 0.021)
FGF Ligands (11-14) (4 genes):
✓ FGF11 (max: 0.035)
✓ FGF12 (max: 0.117)
✓ FGF13 (max: 0.375)
✓ FGF14 (max: 0.115)
FGF Ligands (16-23) (8 genes):
✗ FGF16
✓ FGF17 (max: 0.008)
✓ FGF18 (max: 0.057)
✓ FGF19 (max: 0.589)
✓ FGF20 (max: 0.008)
✗ FGF21
✓ FGF22 (max: 0.024)
✓ FGF23 (max: 0.011)
FGF Receptors (5 genes):
✓ FGFR1 (max: 0.340)
✓ FGFR2 (max: 0.055)
✓ FGFR3 (max: 0.086)
✓ FGFR4 (max: 0.021)
✓ FGFRL1 (max: 0.111)
----------------------------------------
Top Expressed FGF Family Members:
1. FGF19 : max = 0.589
2. FGF9 : max = 0.551
3. FGF13 : max = 0.375
4. FGFR1 : max = 0.340
5. FGF2 : max = 0.236
6. FGF8 : max = 0.181
7. FGF12 : max = 0.117
8. FGF14 : max = 0.115
9. FGFRL1 : max = 0.111
============================================================
Analysis parameters:
Percentile clip: 0.93
Smoothing sigma: 1.0
Bin size: 40
Min gene count: 15
----------------------------------------

## Sheet: SF21_mouse
FGF8 Signaling and Related Genes - MOUSE
============================================================
Total genes analyzed: 10
Genes found: 7
Genes not found: 3
Genes with expression >0.1: 5
FGF8 Ligand (1 genes):
✓ Fgf8 (max: 0.062)
FGF8 Downstream Genes (5 genes):
✓ Dusp6 (max: 0.389)
✓ Sox2 (max: 1.331)
✓ Egr1 (max: 0.432)
✗ Snai1
✓ Fos (max: 1.368)
Engrailed Genes (2 genes):
✗ En1
✗ En2
Sprouty Genes (2 genes):
✓ Spry1 (max: 0.088)
✓ Spry2 (max: 0.182)
----------------------------------------
Correlations with Fgf8:
Sox2 : r = 0.8508
Spry2 : r = 0.8309
Fos : r = 0.8211
Dusp6 : r = 0.8085
Egr1 : r = 0.8078
Spry1 : r = 0.7598
----------------------------------------
Top Expressed Genes:
1. Fos : max = 1.368
2. Sox2 : max = 1.331
3. Egr1 : max = 0.432
4. Dusp6 : max = 0.389
5. Spry2 : max = 0.182

## Sheet: SF21_human
FGF8 Signaling and Related Genes Analysis - Human
============================================================
Total genes analyzed: 10
Genes found: 8
Genes not found: 2
Genes by Category:
----------------------------------------
FGF8 Ligand (1 genes):
✓ FGF8
FGF8 Downstream Genes (5 genes):
✓ DUSP6
✓ SOX2
✓ EGR1
✓ SNAI1
✓ FOS
Engrailed Genes (2 genes):
✗ EN1
✗ EN2
Sprouty Genes (2 genes):
✓ SPRY1
✓ SPRY2
----------------------------------------
Correlations with FGF8:
SPRY2 : r = 0.9589
SOX2 : r = 0.9486
FOS : r = 0.9463
EGR1 : r = 0.9428
DUSP6 : r = 0.9347
SPRY1 : r = 0.8730
SNAI1 : r = 0.7524
============================================================
Analysis parameters:
Percentile clip: 0.93
Smoothing sigma: 1.0
Bin size: 40
Min gene count: 15

## Sheet: SF22_mouse
BMP Signaling Pathway Components - MOUSE
============================================================
Total genes analyzed: 30
Genes found: 27
Genes not found: 3
Genes with expression >0.1: 20
Ligands (3 genes):
✓ Bmp2 (max: 0.052)
✓ Bmp4 (max: 0.128)
✓ Bmp7 (max: 0.131)
Receptors (5 genes):
✓ Bmpr1a (max: 0.352)
✓ Bmpr1b (max: 0.212)
✓ Bmpr2 (max: 0.219)
✓ Acvr2a (max: 0.103)
✓ Acvr2b (max: 0.603)
Antagonists/Modulators (11 genes):
✓ Chrd (max: 0.016)
✓ Nog (max: 0.023)
✓ Bambi (max: 0.455)
✓ Twsg1 (max: 0.230)
✓ Tsku (max: 0.034)
✓ Grem1 (max: 0.055)
✗ Grem2
✗ Bmper
✓ Chrdl1 (max: 0.147)
✗ Chrdl2
✓ Fst (max: 0.165)
Intracellular Effectors (4 genes):
✓ Smad1 (max: 0.299)
✓ Smad5 (max: 0.262)
✓ Smad9 (max: 0.024)
✓ Smad4 (max: 0.371)
Downstream Targets (6 genes):
✓ Id1 (max: 1.531)
✓ Id2 (max: 1.545)
✓ Id3 (max: 2.581)
✓ Msx1 (max: 0.374)
✓ Msx2 (max: 0.102)
✓ Tbx5 (max: 0.371)
Counter-Marker (1 genes):
✓ Vax2 (max: 0.613)
----------------------------------------
Top Expressed BMP Genes:
1. Id3 : max = 2.581
2. Id2 : max = 1.545
3. Id1 : max = 1.531
4. Vax2 : max = 0.613
5. Acvr2b : max = 0.603
6. Bambi : max = 0.455
7. Msx1 : max = 0.374
8. Smad4 : max = 0.371
9. Tbx5 : max = 0.359
10. Bmpr1a : max = 0.352

## Sheet: SF22_human
BMP Signaling Pathway Components Analysis - Human
============================================================
Total genes analyzed: 30
Genes found: 29
Genes not found: 1
Genes by Category:
----------------------------------------
Ligands (3 genes):
✓ BMP2
✓ BMP4
✓ BMP7
Receptors (5 genes):
✓ BMPR1A
✓ BMPR1B
✓ BMPR2
✓ ACVR2A
✓ ACVR2B
Antagonists/Modulators (11 genes):
✓ CHRD
✓ NOG
✓ BAMBI
✓ TWSG1
✓ TSKU
✓ GREM1
✓ GREM2
✓ BMPER
✓ CHRDL1
✗ CHRDL2
✓ FST
Intracellular Effectors (4 genes):
✓ SMAD1
✓ SMAD5
✓ SMAD9
✓ SMAD4
Downstream Targets (6 genes):
✓ ID1
✓ ID2
✓ ID3
✓ MSX1
✓ MSX2
✓ TBX5
Counter-Marker (1 genes):
✓ VAX2
============================================================
Analysis parameters:
Percentile clip: 0.93
Smoothing sigma: 1.0
Bin size: 40
Min gene count: 15
